# Supplementary material for: Submersible touchless interactivity in conformable textiles enabled by highly selective overbraided magnetoresistive sensors
Source: Commun Eng. 2025 Feb 25;4:33. doi: 10.1038/s44172-025-00373-x (PMC11861257; doi:10.1038/s44172-025-00373-x)
Supplement: Supplementary file 4 — Supplementary Data 1 [file 44172_2025_373_MOESM4_ESM.xlsx]

## Sheet: Figure 1d
Magnetic field	GMR	Magnetic field	GMR	GMR error	GMR	GMR error	GMR	GMR error
T	%	T	%	%	%	%	%	%
	Orginal		Attached		Encapsulated		Braided
0.443803	-7.91336	0.335	-7.47093	-0.0218725	-7.79602	-0.00224914	-7.73883	-0.00504317
0.446053	-7.91672	0.226	-7.33131	-0.0178446	-7.49945	-0.00104037	-7.52746	-0.0037286
0.447324	-7.91825	0.148	-6.76789	-0.0176609	-7.10277	-0.00156306	-7.28325	-0.00341395
0.447533	-7.91844	0.106	-6.24128	-0.0171384	-6.71501	-0.000521542	-6.9892	-0.00331757
0.446918	-7.91694	0.071	-5.70678	-0.0174	-6.3138	-0.00108623	-6.6423	-0.00331954
0.445852	-7.91519	0.049	-5.31669	-0.0165926	-5.8039	-0.000557237	-6.28229	-0.00332083
0.444442	-7.91279	0.033	-4.95515	-0.0175027	-5.3316	-0.0043035	-5.89588	-0.00338859
0.442857	-7.91033	0.022	-4.28048	-0.0211692	-4.94726	-0.000314631	-5.47901	-0.00365653
0.440934	-7.90721
0.439108	-7.90422
0.437125	-7.90127
0.435174	-7.89773
0.433047	-7.89464
0.430993	-7.89143
0.429041	-7.88775
0.426968	-7.88428
0.424841	-7.88092
0.422775	-7.87745
0.420823	-7.87414
0.418628	-7.87054
0.416635	-7.86664
0.414535	-7.86255
0.412304	-7.85902
0.410483	-7.8555
0.408293	-7.85133
0.406472	-7.84783
0.40441	-7.84413
0.402128	-7.84083
0.400125	-7.83665
0.39807	-7.83325
0.396035	-7.82984
0.393951	-7.82644
0.391975	-7.82259
0.389991	-7.81867
0.387998	-7.81574
0.386	-7.81186
0.383952	-7.80793
0.381929	-7.80423
0.38001	-7.80082
0.378057	-7.79707
0.376037	-7.79321
0.374051	-7.78925
0.372063	-7.78494
0.370066	-7.7809
0.368175	-7.77685
0.366022	-7.77277
0.364142	-7.76907
0.362059	-7.7644
0.360157	-7.76005
0.357984	-7.75611
0.356119	-7.75214
0.35402	-7.74742
0.352006	-7.74302
0.350044	-7.73845
0.348048	-7.73413
0.34605	-7.72949
0.34406	-7.72523
0.342126	-7.7205
0.340079	-7.71653
0.338087	-7.71294
0.336076	-7.70803
0.334215	-7.7042
0.332013	-7.69986
0.330174	-7.69608
0.328128	-7.69183
0.326227	-7.68713
0.324157	-7.68336
0.322198	-7.67906
0.320221	-7.67516
0.318273	-7.67111
0.316133	-7.66661
0.31431	-7.6622
0.312189	-7.65846
0.310377	-7.65403
0.308277	-7.64968
0.306283	-7.64543
0.304415	-7.64126
0.302315	-7.63665
0.300347	-7.6321
0.298379	-7.6277
0.296378	-7.62255
0.294355	-7.61796
0.292399	-7.61283
0.290472	-7.60831
0.288301	-7.6038
0.286469	-7.59927
0.284383	-7.5938
0.282498	-7.58951
0.280429	-7.58446
0.278336	-7.57918
0.276427	-7.57404
0.274408	-7.56825
0.272472	-7.56285
0.270436	-7.55659
0.268376	-7.55164
0.266508	-7.54641
0.264366	-7.54078
0.262468	-7.53431
0.260341	-7.5287
0.258397	-7.52336
0.256407	-7.51864
0.254459	-7.51221
0.252429	-7.50678
0.250446	-7.50207
0.24843	-7.49611
0.246399	-7.4908
0.244502	-7.48567
0.242473	-7.47996
0.240517	-7.47437
0.238463	-7.4689
0.236497	-7.46356
0.234499	-7.45784
0.232469	-7.4521
0.230459	-7.44639
0.228562	-7.44025
0.226455	-7.43451
0.22448	-7.42815
0.222458	-7.42149
0.220462	-7.41541
0.218476	-7.40863
0.216447	-7.40261
0.214448	-7.39641
0.212494	-7.38903
0.210381	-7.38211
0.208545	-7.37573
0.206417	-7.36957
0.204523	-7.36179
0.20238	-7.3551
0.20041	-7.34808
0.198444	-7.34046
0.196308	-7.33299
0.194465	-7.32521
0.192381	-7.31816
0.190402	-7.31004
0.18841	-7.30152
0.186343	-7.29365
0.18446	-7.28585
0.182301	-7.27747
0.180391	-7.2693
0.178328	-7.26101
0.176354	-7.25239
0.174408	-7.24377
0.17229	-7.23499
0.170398	-7.22574
0.168412	-7.21666
0.166416	-7.20693
0.164329	-7.19829
0.162427	-7.18874
0.160305	-7.17885
0.158328	-7.16839
0.156318	-7.15819
0.154358	-7.14819
0.152349	-7.13781
0.150367	-7.12734
0.148401	-7.11648
0.146387	-7.10489
0.14438	-7.09289
0.142306	-7.08133
0.140397	-7.0686
0.138251	-7.05672
0.136398	-7.04388
0.134297	-7.03012
0.13243	-7.01714
0.130288	-7.00336
0.128312	-6.98905
0.126279	-6.97426
0.124337	-6.96028
0.12235	-6.94618
0.120232	-6.93077
0.118272	-6.91334
0.116293	-6.89715
0.114175	-6.87923
0.112267	-6.86174
0.110273	-6.84396
0.108293	-6.82496
0.106148	-6.80566
0.104269	-6.78605
0.102261	-6.76552
0.100254	-6.74508
0.0982069	-6.72365
0.0963492	-6.70151
0.0942707	-6.67871
0.0922728	-6.65582
0.0902859	-6.63242
0.0883515	-6.60736
0.0864022	-6.58196
0.084314	-6.55559
0.0825029	-6.52924
0.0805116	-6.50194
0.0790093	-6.48482
0.0805642	-6.5313
0.0812134	-6.54095
0.0802151	-6.52391
0.0779373	-6.49092
0.0751547	-6.44608
0.0720309	-6.39507
0.0687795	-6.33662
0.0655494	-6.275
0.0621851	-6.21071
0.0591895	-6.14541
0.0563099	-6.08062
0.0537052	-6.01562
0.051332	-5.94943
0.0488187	-5.883
0.0466608	-5.81632
0.0443671	-5.74801
0.0424033	-5.67692
0.0403448	-5.60337
0.038342	-5.52532
0.0362237	-5.44451
0.0343731	-5.35897
0.0323138	-5.26691
0.0304792	-5.16809
0.0283997	-5.06194
0.0264471	-4.94759
0.0244785	-4.82331
0.0223906	-4.69032
0.0204237	-4.54569
0.0184491	-4.38824
0.0164734	-4.21763
0.0144905	-4.03048
0.0123849	-3.8245
0.0105043	-3.59596
0.00836695	-3.34348
0.00648439	-3.06102
0.00438422	-2.73821
0.00249555	-2.36898
0.000375698	-1.92067
-0.00152121	-1.2882
-0.00353135	-0.838237
-0.00552784	-0.428819
-0.00761318	-0.0300426

## Sheet: Figure 1e
Sample	Flexural rigidity G	Flexural rigidity G SD
	mg cm	mg cm
braid no sensor	144601	30399.2
braid with sensor	177853	44439
textile (long edge)	3155.25	436.744
textile (short edge)	1669.85	160.336

## Sheet: Figure 1g
Time	DR/R0	DR/R1	DR/R2	DR/R3
s	S4	S3	S2	S1
0	1.53287e-09	-2.67042e-09	6.14467e-09	-7.14796e-09
0.103546	8.80301e-09	-1.67177e-08	3.71444e-08	-4.7836e-08
0.207123	2.48499e-08	-4.92061e-08	1.08821e-07	-1.59352e-07
0.310913	4.48333e-08	-9.65972e-08	2.12698e-07	-3.65776e-07
0.413818	5.11872e-08	-1.59191e-07	3.22175e-07	-6.71427e-07
0.516479	1.42631e-08	-2.53844e-07	4.13771e-07	-1.07105e-06
0.620056	-9.40809e-08	-3.8732e-07	4.6886e-07	-1.56323e-06
0.724274	-2.80165e-07	-5.36459e-07	4.73507e-07	-2.15386e-06
0.826904	-5.35109e-07	-6.73674e-07	4.38628e-07	-2.83917e-06
0.929504	-8.65195e-07	-7.96711e-07	3.93132e-07	-3.60617e-06
1.0321	-1.3022e-06	-9.40278e-07	3.53375e-07	-4.45909e-06
1.13574	-1.87615e-06	-1.15212e-06	3.1824e-07	-5.42215e-06
1.23932	-2.58395e-06	-1.45365e-06	2.92236e-07	-6.52753e-06
1.34299	-3.41139e-06	-1.8486e-06	2.98204e-07	-7.80746e-06
1.44659	-4.36707e-06	-2.35143e-06	3.50446e-07	-9.27575e-06
1.55029	-5.47015e-06	-2.98686e-06	4.32889e-07	-1.09213e-05
1.65387	-6.7331e-06	-3.7653e-06	5.04323e-07	-1.27277e-05
1.7569	-8.1546e-06	-4.66879e-06	5.29289e-07	-1.46792e-05
1.86047	-9.7258e-06	-5.67457e-06	5.20364e-07	-1.67475e-05
1.96408	-1.14548e-05	-6.77745e-06	5.17295e-07	-1.88946e-05
2.06763	-1.33674e-05	-7.97976e-06	5.30092e-07	-2.1082e-05
2.17117	-1.54825e-05	-9.28356e-06	5.40464e-07	-2.32734e-05
2.27417	-1.78011e-05	-1.07017e-05	5.27302e-07	-2.54265e-05
2.37817	-2.03074e-05	-1.22463e-05	4.68737e-07	-2.7503e-05
2.48172	-2.29747e-05	-1.39046e-05	3.56975e-07	-2.94961e-05
2.5853	-2.57849e-05	-1.56498e-05	1.99439e-07	-3.14162e-05
2.68893	-2.87281e-05	-1.74562e-05	-1.34107e-08	-3.32712e-05
2.79358	-3.17889e-05	-1.93008e-05	-3.01674e-07	-3.508e-05
2.89636	-3.49508e-05	-2.11677e-05	-6.67739e-07	-3.68661e-05
2.99997	-3.82034e-05	-2.30413e-05	-1.11009e-06	-3.86371e-05
3.10352	-4.15423e-05	-2.49031e-05	-1.64014e-06	-4.03798e-05
3.20706	-4.49629e-05	-2.67449e-05	-2.26866e-06	-4.2078e-05
3.31088	-4.84628e-05	-2.8579e-05	-2.99467e-06	-4.37218e-05
3.41443	-5.20505e-05	-3.04281e-05	-3.81343e-06	-4.52925e-05
3.51822	-5.57488e-05	-3.22993e-05	-4.7332e-06	-4.67689e-05
3.62094	-5.9581e-05	-3.41841e-05	-5.78021e-06	-4.81474e-05
3.72464	-6.35506e-05	-3.60839e-05	-6.98109e-06	-4.9445e-05
3.82834	-6.76534e-05	-3.80019e-05	-8.35727e-06	-5.06875e-05
3.93198	-7.18997e-05	-3.99278e-05	-9.93996e-06	-5.18844e-05
4.03552	-7.63122e-05	-4.18596e-05	-1.17567e-05	-5.30262e-05
4.1391	-8.09269e-05	-4.38208e-05	-1.38058e-05	-5.41116e-05
4.24265	-8.57946e-05	-4.58321e-05	-1.6076e-05	-5.51559e-05
4.34619	-9.09628e-05	-4.78796e-05	-1.85785e-05	-5.61812e-05
4.44977	-9.64583e-05	-4.99374e-05	-2.13328e-05	-5.72176e-05
4.55341	-0.000102278	-5.19881e-05	-2.43351e-05	-5.83087e-05
4.65601	-0.000108399	-5.40205e-05	-2.75647e-05	-5.94957e-05
4.75925	-0.000114794	-5.60426e-05	-3.1007e-05	-6.07919e-05
4.86282	-0.000121441	-5.80618e-05	-3.46517e-05	-6.21782e-05
4.96649	-0.000128318	-6.00464e-05	-3.84941e-05	-6.36218e-05
5.06909	-0.000135405	-6.19496e-05	-4.25406e-05	-6.50967e-05
5.17172	-0.000142677	-6.37604e-05	-4.67989e-05	-6.65931e-05
5.27533	-0.000150114	-6.55051e-05	-5.12759e-05	-6.81087e-05
5.37912	-0.000157702	-6.72014e-05	-5.59651e-05	-6.96417e-05
5.48279	-0.000165459	-6.88386e-05	-6.08263e-05	-7.11883e-05
5.58636	-0.000173404	-7.04139e-05	-6.58211e-05	-7.27374e-05
5.68997	-0.000181542	-7.19507e-05	-7.09535e-05	-7.42876e-05
5.79297	-0.000189855	-7.34748e-05	-7.62382e-05	-7.58709e-05
5.89655	-0.000198317	-7.49977e-05	-8.1674e-05	-7.75287e-05
6.00009	-0.000206904	-7.65067e-05	-8.72764e-05	-7.9293e-05
6.10364	-0.000215599	-7.79691e-05	-9.30853e-05	-8.11975e-05
6.20724	-0.000224389	-7.93759e-05	-9.91258e-05	-8.32635e-05
6.31082	-0.000233234	-8.07612e-05	-0.000105395	-8.54938e-05
6.41455	-0.00024207	-8.2161e-05	-0.000111884	-8.7897e-05
6.51813	-0.000250847	-8.35839e-05	-0.000118565	-9.04824e-05
6.6217	-0.00025954	-8.50361e-05	-0.000125375	-9.32386e-05
6.72437	-0.000268129	-8.6538e-05	-0.000132235	-9.61358e-05
6.82733	-0.000276599	-8.80963e-05	-0.000139087	-9.9151e-05
6.93094	-0.000284938	-8.96952e-05	-0.000145911	-0.000102268
7.03455	-0.000293144	-9.1323e-05	-0.000152695	-0.000105455
7.13818	-0.000301222	-9.29872e-05	-0.000159431	-0.000108674
7.24176	-0.000309162	-9.46948e-05	-0.000166101	-0.000111901
7.34534	-0.000316946	-9.64299e-05	-0.000172675	-0.000115123
7.44891	-0.000324556	-9.81776e-05	-0.000179114	-0.000118341
7.55154	-0.000331967	-9.99459e-05	-0.000185406	-0.000121554
7.65417	-0.000339172	-0.000101744	-0.00019156	-0.000124765
7.75775	-0.000346184	-0.00010357	-0.000197559	-0.000127983
7.86127	-0.000353038	-0.000105427	-0.000203369	-0.000131218
7.96481	-0.000359767	-0.000107332	-0.000208966	-0.000134497
8.06836	-0.000366374	-0.000109295	-0.000214365	-0.000137826
8.17218	-0.000372835	-0.000111305	-0.000219596	-0.000141171
8.27588	-0.000379128	-0.000113371	-0.000224677	-0.00014448
8.37949	-0.000385241	-0.000115527	-0.000229618	-0.000147734
8.48218	-0.000391177	-0.00011779	-0.000234422	-0.000150944
8.58484	-0.000396949	-0.000120148	-0.000239075	-0.000154135
8.68903	-0.000402564	-0.000122568	-0.000243555	-0.000157313
8.79224	-0.000408029	-0.000125028	-0.000247866	-0.000160471
8.89584	-0.000413338	-0.000127518	-0.00025204	-0.000163614
8.99948	-0.000418467	-0.000130036	-0.000256114	-0.000166753
9.10303	-0.000423395	-0.000132593	-0.000260137	-0.000169891
9.2066	-0.00042813	-0.000135184	-0.000264161	-0.000173017
9.31021	-0.000432701	-0.00013779	-0.000268208	-0.000176121
9.41376	-0.000437093	-0.000140399	-0.000272282	-0.00017922
9.51651	-0.000441208	-0.000143015	-0.000276386	-0.000182317
9.62009	-0.000444951	-0.00014564	-0.000280536	-0.000185384
9.72369	-0.000448288	-0.000148278	-0.000284751	-0.000188384
9.82706	-0.000451218	-0.000150932	-0.000289039	-0.000191297
9.9306	-0.000453752	-0.000153607	-0.000293389	-0.000194104
10.0342	-0.000455926	-0.000156306	-0.00029778	-0.000196773
10.1378	-0.000457783	-0.000159018	-0.000302205	-0.000199274
10.2414	-0.000459363	-0.000161715	-0.000306666	-0.000201601
10.345	-0.00046069	-0.000164378	-0.000311167	-0.00020377
10.4486	-0.00046176	-0.00016701	-0.000315701	-0.000205806
10.5522	-0.000462545	-0.000169617	-0.00032026	-0.000207733
10.6559	-0.000463034	-0.000172222	-0.00032482	-0.000209564
10.7586	-0.000463235	-0.000174854	-0.000329358	-0.000211307
10.8629	-0.000463168	-0.000177541	-0.000333876	-0.000212979
10.9665	-0.000462865	-0.000180307	-0.000338378	-0.000214567
11.0691	-0.000462369	-0.000183169	-0.000342869	-0.000216033
11.1719	-0.000461716	-0.000186143	-0.000347356	-0.000217359
11.2756	-0.00046093	-0.000189239	-0.00035185	-0.00021855
11.3792	-0.000460019	-0.000192456	-0.000356343	-0.000219617
11.4828	-0.000458976	-0.000195784	-0.000360824	-0.000220551
11.5864	-0.000457788	-0.000199218	-0.000365297	-0.000221324
11.6899	-0.000456459	-0.00020275	-0.000369771	-0.000221936
11.7936	-0.000455013	-0.000206393	-0.000374248	-0.000222418
11.8969	-0.000453466	-0.000210171	-0.000378719	-0.000222799
12.0004	-0.0004518	-0.000214096	-0.000383182	-0.000223087
12.1039	-0.000449993	-0.000218154	-0.000387647	-0.000223279
12.2075	-0.000448043	-0.000222327	-0.000392133	-0.000223389
12.3111	-0.000445956	-0.000226586	-0.000396647	-0.000223429
12.4147	-0.000443727	-0.000230882	-0.000401161	-0.000223392
12.5173	-0.000441342	-0.000235172	-0.000405632	-0.000223259
12.62	-0.000438811	-0.000239441	-0.000410012	-0.000223009
12.7235	-0.000436174	-0.000243678	-0.000414278	-0.000222623
12.8278	-0.000433471	-0.000247847	-0.000418456	-0.00022208
12.9313	-0.00043071	-0.000251912	-0.000422586	-0.000221342
13.0339	-0.000427872	-0.000255864	-0.000426688	-0.000220362
13.1367	-0.000424967	-0.000259716	-0.000430774	-0.000219113
13.2404	-0.000422017	-0.000263497	-0.000434859	-0.000217602
13.344	-0.000419021	-0.000267254	-0.000438943	-0.000215848
13.4475	-0.000415954	-0.000271003	-0.000443016	-0.000213865
13.5511	-0.000412767	-0.000274711	-0.000447089	-0.000211662
13.6547	-0.000409408	-0.000278351	-0.00045118	-0.000209236
13.7583	-0.00040585	-0.000281913	-0.0004553	-0.000206586
13.8611	-0.000402096	-0.000285386	-0.000459443	-0.000203722
13.965	-0.000398173	-0.000288739	-0.000463588	-0.00020065
14.0685	-0.000394097	-0.000291931	-0.000467719	-0.000197365
14.1721	-0.000389873	-0.000294954	-0.000471819	-0.000193852
14.2757	-0.000385518	-0.000297854	-0.000475869	-0.000190106
14.3788	-0.000381058	-0.000300679	-0.000479868	-0.000186136
14.4829	-0.000376505	-0.000303439	-0.000483808	-0.000181954
14.5857	-0.000371848	-0.000306114	-0.000487667	-0.000177588
14.6883	-0.000367087	-0.000308676	-0.000491438	-0.000173091
14.7909	-0.000362255	-0.000311101	-0.000495128	-0.000168523
14.8948	-0.000357399	-0.000313391	-0.000498727	-0.000163955
14.9985	-0.000352555	-0.000315569	-0.000502208	-0.000159443
15.1021	-0.000347752	-0.000317649	-0.000505552	-0.000155012
15.2056	-0.000343022	-0.000319647	-0.000508748	-0.000150685
15.3085	-0.000338385	-0.000321569	-0.000511775	-0.0001465
15.4124	-0.000333835	-0.000323453	-0.000514617	-0.00014248
15.516	-0.000329356	-0.000325424	-0.00051727	-0.000138614
15.6189	-0.000324963	-0.00032762	-0.000519751	-0.000134884
15.7218	-0.000320685	-0.000330068	-0.000522085	-0.000131297
15.8255	-0.000316544	-0.000332717	-0.000524289	-0.000127859
15.9286	-0.000312551	-0.000335508	-0.000526373	-0.000124555
16.0324	-0.000308714	-0.000338413	-0.000528343	-0.000121372
16.136	-0.000305055	-0.000341425	-0.000530202	-0.000118318
16.2396	-0.000301603	-0.000344537	-0.00053194	-0.000115405
16.3432	-0.00029837	-0.000347712	-0.000533537	-0.000112645
16.4468	-0.000295341	-0.000350895	-0.00053498	-0.000110055
16.5504	-0.000292478	-0.000354037	-0.000536284	-0.000107647
16.653	-0.000289744	-0.000357115	-0.000537483	-0.000105418
16.7556	-0.000287116	-0.000360154	-0.000538567	-0.000103351
16.8582	-0.000284579	-0.000363208	-0.000539434	-0.000101415
16.9625	-0.000282138	-0.00036632	-0.000539972	-9.95931e-05
17.0661	-0.000279815	-0.000369506	-0.000540157	-9.78964e-05
17.1696	-0.000277627	-0.000372756	-0.000540017	-9.63599e-05
17.2723	-0.000275577	-0.000376063	-0.000539598	-9.50334e-05
17.376	-0.000273654	-0.000379423	-0.000538953	-9.39605e-05
17.4796	-0.000271856	-0.00038284	-0.000538104	-9.31636e-05
17.5832	-0.000270191	-0.000386314	-0.000537049	-9.26604e-05
17.6869	-0.000268658	-0.000389838	-0.000535799	-9.24614e-05
17.7905	-0.000267235	-0.000393414	-0.000534382	-9.25527e-05
17.8938	-0.000265909	-0.000397038	-0.000532829	-9.29184e-05
17.9974	-0.000264688	-0.00040066	-0.000531164	-9.35745e-05
18.101	-0.000263587	-0.000404205	-0.000529401	-9.45341e-05
18.2046	-0.000262618	-0.000407626	-0.00052755	-9.57759e-05
18.3081	-0.000261778	-0.000410917	-0.00052562	-9.7287e-05
18.4117	-0.000261043	-0.000414068	-0.000523613	-9.90896e-05
18.5153	-0.00026042	-0.000417067	-0.000521528	-0.000101214
18.6179	-0.000260009	-0.000419915	-0.000519378	-0.000103666
18.7206	-0.000259915	-0.000422622	-0.000517184	-0.000106431
18.8242	-0.000260164	-0.000425212	-0.000514943	-0.000109502
18.9279	-0.000260751	-0.000427699	-0.000512628	-0.000112881
19.0315	-0.000261669	-0.000430054	-0.000510221	-0.000116555
19.1351	-0.000262912	-0.000432236	-0.000507731	-0.000120497
19.2386	-0.00026448	-0.000434224	-0.000505162	-0.000124677
19.3422	-0.000266359	-0.000436006	-0.000502498	-0.000129074
19.4457	-0.000268519	-0.00043757	-0.000499734	-0.000133677
19.5493	-0.00027093	-0.000438913	-0.00049688	-0.000138484
19.653	-0.000273571	-0.000440059	-0.000493955	-0.000143503
19.7556	-0.000276439	-0.000441039	-0.000490986	-0.000148735
19.8582	-0.000279536	-0.00044188	-0.000487977	-0.000154164
19.9615	-0.000282851	-0.000442595	-0.000484913	-0.000159767
20.065	-0.00028637	-0.000443203	-0.00048178	-0.000165521
20.1686	-0.000290065	-0.000443726	-0.000478562	-0.000171398
20.2778	-0.000293893	-0.000444183	-0.000475234	-0.000177374
20.3814	-0.000297825	-0.000444587	-0.000471759	-0.000183433
20.485	-0.000301853	-0.000444955	-0.000468118	-0.000189571
20.5879	-0.000305961	-0.000445308	-0.000464299	-0.000195784
20.6915	-0.000310128	-0.000445643	-0.000460287	-0.000202068
20.795	-0.000314348	-0.000445941	-0.000456082	-0.000208409
20.8986	-0.000318616	-0.000446194	-0.000451689	-0.000214774
21.002	-0.000322924	-0.000446421	-0.0004471	-0.000221135
21.1057	-0.000327277	-0.000446661	-0.000442311	-0.00022749
21.2092	-0.000331702	-0.000446941	-0.000437324	-0.000233858
21.3128	-0.00033621	-0.000447264	-0.000432141	-0.000240258
21.4166	-0.000340785	-0.000447639	-0.000426768	-0.000246702
21.5195	-0.000345414	-0.000448086	-0.000421222	-0.000253193
21.6231	-0.000350099	-0.000448609	-0.000415516	-0.000259732
21.7267	-0.00035485	-0.000449186	-0.00040966	-0.000266329
21.8304	-0.000359674	-0.000449803	-0.000403673	-0.000272972
21.9342	-0.000364553	-0.000450465	-0.000397529	-0.000279621
22.0378	-0.000369425	-0.000451182	-0.00039111	-0.000286242
22.1404	-0.000374229	-0.000451954	-0.000384296	-0.000292839
22.243	-0.000378945	-0.000452753	-0.000377061	-0.000299445
22.3466	-0.000383588	-0.000453533	-0.000369417	-0.000306078
22.4504	-0.000388172	-0.000454258	-0.000361373	-0.00031273
22.554	-0.000392676	-0.000454936	-0.000352963	-0.000319387
22.6576	-0.000397072	-0.000455597	-0.000344237	-0.000326065
22.7612	-0.000401358	-0.000456264	-0.000335231	-0.000332792
22.8648	-0.000405541	-0.000456955	-0.000325967	-0.000339583
22.9676	-0.000409642	-0.000457692	-0.000316474	-0.000346436
23.0703	-0.000413696	-0.000458481	-0.000306781	-0.00035334
23.174	-0.000417725	-0.000459305	-0.000296908	-0.000360283
23.2777	-0.000421724	-0.000460136	-0.000286884	-0.000367258
23.3813	-0.000425674	-0.000460956	-0.000276756	-0.000374247
23.4849	-0.000429551	-0.000461784	-0.000266569	-0.000381203
23.5885	-0.000433329	-0.000462646	-0.00025633	-0.000388063
23.6921	-0.000436997	-0.000463542	-0.000246011	-0.000394776
23.7946	-0.000440573	-0.00046446	-0.000235585	-0.000401312
23.8973	-0.000444096	-0.000465391	-0.000225064	-0.000407652
24.0003	-0.000447611	-0.000466326	-0.000214486	-0.000413792
24.1032	-0.000451147	-0.000467257	-0.000203874	-0.000419739
24.2059	-0.000454711	-0.000468212	-0.00019321	-0.000425496
24.3085	-0.000458303	-0.000469222	-0.00018245	-0.000431049
24.4121	-0.000461911	-0.000470287	-0.000171559	-0.00043638
24.5157	-0.000465511	-0.000471393	-0.00016054	-0.000441489
24.6193	-0.000469096	-0.000472531	-0.00014941	-0.000446386
24.7233	-0.000472689	-0.000473681	-0.000138185	-0.000451065
24.8273	-0.000476298	-0.000474819	-0.000126875	-0.0004555
24.931	-0.000479881	-0.000475927	-0.0001155	-0.000459662
25.0344	-0.000483385	-0.000476999	-0.000104079	-0.00046353
25.1384	-0.000486783	-0.000478035	-9.26165e-05	-0.00046709
25.2412	-0.000490067	-0.000479024	-8.11086e-05	-0.00047032
25.3448	-0.000493236	-0.000479939	-6.95656e-05	-0.000473222
25.4484	-0.000496275	-0.000480745	-5.80234e-05	-0.000475825
25.5521	-0.000499165	-0.000481407	-4.65272e-05	-0.000478147
25.6557	-0.000501894	-0.000481879	-3.51034e-05	-0.000480171
25.7593	-0.000504455	-0.000482125	-2.37664e-05	-0.000481889
25.8629	-0.000506828	-0.000482125	-1.25297e-05	-0.000483323
25.9664	-0.000509011	-0.000481871	-1.38957e-06	-0.000484507
26.0694	-0.000511061	-0.000481314	9.68328e-06	-0.000485459
26.173	-0.000513051	-0.00048031	2.07279e-05	-0.000486188
26.2766	-0.000515006	-0.00047872	3.1772e-05	-0.000486699
26.3804	-0.000516917	-0.000476517	4.28233e-05	-0.000486995
26.484	-0.000518774	-0.000473723	5.38703e-05	-0.000487075
26.5868	-0.000520564	-0.000470375	6.48965e-05	-0.000486935
26.6905	-0.000522284	-0.000466526	7.591e-05	-0.000486595
26.7942	-0.000523931	-0.000462219	8.69538e-05	-0.000486113
26.8979	-0.000525482	-0.000457467	9.80703e-05	-0.000485539
27.0012	-0.000526895	-0.000452264	0.00010927	-0.000484895
27.1049	-0.000528154	-0.000446624	0.000120554	-0.000484177
27.2085	-0.000529266	-0.000440574	0.000131915	-0.000483379
27.3121	-0.000530252	-0.000434138	0.00014331	-0.000482495
27.4156	-0.00053114	-0.00042735	0.000154674	-0.000481526
27.5184	-0.000531977	-0.000420244	0.000165981	-0.000480474
27.622	-0.000532802	-0.000412839	0.000177236	-0.000479323
27.7256	-0.000533624	-0.000405162	0.000188452	-0.000478032
27.8292	-0.00053442	-0.000397253	0.000199649	-0.000476551
27.9328	-0.00053518	-0.000389157	0.000210843	-0.000474855
28.0368	-0.000535913	-0.000380896	0.000222035	-0.000472941
28.1395	-0.000536601	-0.000372473	0.000233225	-0.000470814
28.2431	-0.000537195	-0.000363886	0.000244415	-0.000468479
28.3466	-0.00053765	-0.000355129	0.000255606	-0.000465946
28.4503	-0.000537956	-0.000346185	0.000266793	-0.00046323
28.5538	-0.000538131	-0.000337052	0.000277968	-0.000460345
28.6574	-0.000538191	-0.000327758	0.000289127	-0.000457295
28.7611	-0.000538112	-0.00031834	0.000300258	-0.000454104
28.8647	-0.000537861	-0.000308824	0.000311338	-0.000450802
28.9684	-0.000537417	-0.000299225	0.000322353	-0.000447396
29.0714	-0.000536765	-0.000289565	0.000333297	-0.000443867
29.175	-0.000535877	-0.000279877	0.000344165	-0.000440194
29.2787	-0.000534738	-0.000270191	0.000354967	-0.000436369
29.3825	-0.000533341	-0.00026052	0.000365712	-0.000432394
29.4852	-0.000531671	-0.000250863	0.000376403	-0.000428263
29.5878	-0.000529711	-0.000241225	0.000387026	-0.000423965
29.6913	-0.000527452	-0.000231638	0.000397574	-0.000419494
29.795	-0.000524885	-0.000222158	0.000408054	-0.000414848
29.8986	-0.000522005	-0.000212835	0.000418455	-0.000410037
30.0023	-0.000518792	-0.000203681	0.000428747	-0.000405081
30.1055	-0.000515216	-0.000194688	0.000438918	-0.000400019
30.2091	-0.00051126	-0.000185851	0.000448963	-0.000394881
30.3127	-0.00050694	-0.000177182	0.000458857	-0.000389679
30.4164	-0.000502296	-0.000168715	0.000468557	-0.000384409
30.5193	-0.000497367	-0.000160491	0.000478	-0.000379091
30.6219	-0.00049217	-0.000152524	0.000487121	-0.000373743
30.7255	-0.000486706	-0.000144793	0.000495895	-0.000368348
30.829	-0.000480966	-0.000137278	0.00050434	-0.000362877
30.9327	-0.000474943	-0.000129969	0.000512491	-0.000357315
31.0359	-0.000468646	-0.00012284	0.000520372	-0.000351645
31.1385	-0.00046209	-0.000115857	0.000527982	-0.000345865
31.2421	-0.000455277	-0.000109002	0.000535318	-0.000340007
31.3459	-0.000448191	-0.000102263	0.000542381	-0.000334112
31.4491	-0.000440808	-9.56228e-05	0.000549174	-0.000328202
31.5528	-0.000433124	-8.90611e-05	0.000555716	-0.000322289
31.6566	-0.000425143	-8.25638e-05	0.00056201	-0.000316377
31.7603	-0.000416851	-7.6126e-05	0.000568022	-0.000310462
31.8639	-0.000408211	-6.97581e-05	0.00057371	-0.000304529
31.9666	-0.000399191	-6.34718e-05	0.000579058	-0.000298544
32.0704	-0.000389785	-5.72651e-05	0.000584061	-0.000292466
32.174	-0.000380024	-5.11292e-05	0.000588712	-0.000286259
32.2775	-0.000369959	-4.50663e-05	0.000593029	-0.000279892
32.3811	-0.000359626	-3.90953e-05	0.000597047	-0.000273339
32.4847	-0.000349023	-3.32323e-05	0.00060079	-0.000266597
32.5883	-0.000338142	-2.74815e-05	0.00060427	-0.000259694
32.6919	-0.000326996	-2.18359e-05	0.000607485	-0.000252659
32.7956	-0.000315589	-1.62757e-05	0.000610426	-0.000245504
32.8991	-0.000303926	-1.07894e-05	0.000613093	-0.000238222
33.0017	-0.000292031	-5.38847e-06	0.000615512	-0.000230814
33.1047	-0.000279932	-8.16569e-08	0.000617708	-0.000223293
33.2083	-0.000267617	5.13368e-06	0.000619681	-0.00021567
33.3119	-0.000255061	1.02453e-05	0.000621402	-0.000207955
33.4155	-0.00024227	1.52308e-05	0.000622824	-0.000200181
33.5184	-0.000229276	2.00851e-05	0.000623919	-0.000192395
33.622	-0.000216136	2.48277e-05	0.00062469	-0.000184637
33.7256	-0.000202915	2.94939e-05	0.000625155	-0.000176914
33.8291	-0.00018965	3.41137e-05	0.000625324	-0.000169217
33.9327	-0.000176349	3.87004e-05	0.00062521	-0.000161543
34.0363	-0.000163028	4.32727e-05	0.000624846	-0.000153896
34.1397	-0.000149711	4.78702e-05	0.000624271	-0.000146271
34.2433	-0.000136412	5.2525e-05	0.000623509	-0.000138642
34.3469	-0.000123135	5.72308e-05	0.000622556	-0.000130992
34.4507	-0.000109881	6.19626e-05	0.000621387	-0.000123333
34.5543	-9.66572e-05	6.66987e-05	0.000619985	-0.00011569
34.6579	-8.34826e-05	7.14071e-05	0.000618349	-0.000108079
34.7606	-7.0394e-05	7.60463e-05	0.00061647	-0.000100513
34.8642	-5.74287e-05	8.05918e-05	0.000614332	-9.30064e-05
34.9679	-4.46071e-05	8.5044e-05	0.000611939	-8.55718e-05
35.0714	-3.19449e-05	8.94183e-05	0.000609301	-7.82147e-05
35.1751	-1.94703e-05	9.3731e-05	0.000606426	-7.09391e-05
35.2787	-7.19489e-06	9.79887e-05	0.000603322	-6.37521e-05
35.3823	4.90732e-06	0.000102195	0.000599982	-5.66441e-05
35.4858	1.68555e-05	0.000106363	0.000596371	-4.95816e-05
35.5894	2.86457e-05	0.000110509	0.000592465	-4.25422e-05
35.693	4.02833e-05	0.000114653	0.000588258	-3.55196e-05
35.7965	5.17679e-05	0.000118805	0.000583754	-2.84985e-05
35.8992	6.30734e-05	0.000122973	0.000578967	-2.14646e-05
36.0028	7.41783e-05	0.000127169	0.000573922	-1.4441e-05
36.1062	8.50847e-05	0.000131403	0.000568649	-7.47428e-06
36.2089	9.58075e-05	0.000135666	0.000563167	-5.75088e-07
36.3125	0.00010637	0.000139949	0.000557482	6.27208e-06
36.416	0.000116805	0.000144245	0.000551578	1.30523e-05
36.5196	0.000127146	0.000148539	0.000545445	1.97201e-05
36.6232	0.000137417	0.000152815	0.000539098	2.62319e-05
36.7267	0.000147617	0.000157062	0.000532541	3.25521e-05
36.8303	0.000157731	0.000161273	0.000525758	3.86543e-05
36.9339	0.000167741	0.000165442	0.000518758	4.4532e-05
37.0376	0.000177617	0.000169562	0.000511577	5.01941e-05
37.1411	0.000187324	0.000173611	0.000504236	5.56307e-05
37.2447	0.000196856	0.000177557	0.000496736	6.07902e-05
37.3483	0.000206217	0.000181376	0.000489081	6.562e-05
37.4509	0.000215396	0.000185072	0.000481308	7.00962e-05
37.5535	0.000224369	0.000188663	0.000473461	7.4202e-05
37.6561	0.000233098	0.000192168	0.000465569	7.79252e-05
37.7598	0.000241543	0.000195593	0.000457668	8.12604e-05
37.8634	0.000249693	0.000198939	0.000449796	8.41918e-05
37.967	0.00025756	0.000202216	0.000441972	8.66991e-05
38.0707	0.00026515	0.000205434	0.000434201	8.8769e-05
38.1749	0.000272454	0.000208587	0.000426484	9.03914e-05
38.2785	0.000279477	0.000211647	0.00041883	9.15625e-05
38.3821	0.000286244	0.000214564	0.000411261	9.22757e-05
38.4858	0.000292795	0.000217303	0.000403799	9.25067e-05
38.5894	0.000299146	0.00021986	0.000396442	9.22403e-05
38.693	0.000305292	0.000222251	0.000389179	9.14962e-05
38.7956	0.000311217	0.000224497	0.000382009	9.03081e-05
38.8986	0.000316896	0.000226618	0.000374917	8.87052e-05
39.0022	0.000322306	0.000228603	0.000367879	8.67174e-05
39.1059	0.000327437	0.000230422	0.000360887	8.43722e-05
39.2096	0.000332297	0.000232073	0.000353958	8.16828e-05
39.3123	0.000336908	0.000233605	0.000347092	7.86552e-05
39.416	0.000341306	0.000235069	0.000340267	7.52991e-05
39.5198	0.000345524	0.000236497	0.000333485	7.16391e-05
39.6234	0.000349568	0.000237919	0.000326771	6.77192e-05
39.727	0.000353415	0.000239356	0.000320139	6.35873e-05
39.8305	0.000357032	0.000240803	0.000313588	5.92821e-05
39.9341	0.000360393	0.000242241	0.000307114	5.48402e-05
40.0377	0.000363491	0.000243645	0.000300711	5.0301e-05
40.1411	0.000366333	0.000245008	0.000294366	4.56979e-05
40.2448	0.000368945	0.000246352	0.000288047	4.10464e-05
40.3474	0.000371374	0.000247703	0.000281711	3.63392e-05
40.4501	0.000373648	0.000249078	0.000275339	3.1573e-05
40.5537	0.000375772	0.000250483	0.000268932	2.67728e-05
40.6575	0.000377737	0.000251913	0.000262503	2.19752e-05
40.7611	0.000379555	0.000253353	0.000256064	1.72079e-05
40.8648	0.000381254	0.000254776	0.000249623	1.24806e-05
40.9684	0.000382854	0.000256158	0.000243181	7.7765e-06
41.072	0.000384369	0.000257482	0.000236738	3.07431e-06
41.1749	0.000385793	0.000258738	0.000230285	-1.62407e-06
41.2784	0.000387105	0.000259918	0.00022382	-6.30754e-06
41.382	0.000388295	0.000261025	0.000217358	-1.09673e-05
41.4856	0.000389371	0.000262089	0.000210922	-1.55876e-05
41.5892	0.000390349	0.000263136	0.000204532	-2.01478e-05
41.6928	0.000391239	0.00026418	0.000198193	-2.46247e-05
41.7964	0.000392039	0.000265235	0.000191901	-2.90015e-05
41.9	0.000392746	0.000266318	0.000185671	-3.32939e-05
42.0035	0.000393356	0.00026745	0.000179523	-3.75373e-05
42.1062	0.000393853	0.000268654	0.000173458	-4.17412e-05
42.2094	0.000394222	0.000269944	0.000167457	-4.58795e-05
42.313	0.000394466	0.000271342	0.000161503	-4.99106e-05
42.4166	0.000394596	0.000272866	0.000155616	-5.37935e-05
42.5193	0.000394606	0.000274515	0.000149831	-5.75037e-05
42.6219	0.000394476	0.000276289	0.000144139	-6.10423e-05
42.7256	0.000394196	0.000278167	0.000138495	-6.44162e-05
42.8295	0.000393772	0.000280096	0.000132857	-6.76246e-05
42.933	0.000393198	0.000281988	0.000127195	-7.06759e-05
43.0367	0.000392464	0.000283771	0.000121506	-7.35878e-05
43.1394	0.000391548	0.00028543	0.000115803	-7.63641e-05
43.2493	0.00039042	0.000286984	0.000110113	-7.89885e-05
43.3531	0.000389068	0.000288454	0.000104464	-8.1436e-05
43.4566	0.000387524	0.000289859	9.88767e-05	-8.36906e-05
43.5607	0.000385827	0.000291223	9.33716e-05	-8.57465e-05
43.6638	0.000383993	0.000292564	8.79563e-05	-8.7604e-05
43.7665	0.000382024	0.000293903	8.26142e-05	-8.92745e-05
43.8705	0.000379928	0.000295263	7.73145e-05	-9.07767e-05
43.9741	0.000377708	0.000296659	7.20244e-05	-9.21118e-05
44.0776	0.000375384	0.000298092	6.6711e-05	-9.32514e-05
44.1804	0.00037299	0.000299559	6.13483e-05	-9.41724e-05
44.2831	0.000370542	0.000301061	5.59381e-05	-9.48921e-05
44.3868	0.000368016	0.000302613	5.05094e-05	-9.54418e-05
44.4904	0.00036537	0.000304223	4.50868e-05	-9.58313e-05
44.5941	0.000362579	0.000305884	3.96657e-05	-9.60533e-05
44.6978	0.000359666	0.000307577	3.42329e-05	-9.60902e-05
44.8006	0.000356705	0.000309284	2.87718e-05	-9.59104e-05
44.9032	0.000353774	0.000310997	2.32449e-05	-9.54766e-05
45.0068	0.000350911	0.000312674	1.76091e-05	-9.47631e-05
45.1104	0.000348127	0.000314188	1.18419e-05	-9.3755e-05
45.2144	0.000345419	0.000315424	5.9501e-06	-9.24329e-05
45.3179	0.00034278	0.000316368	-4.11533e-08	-9.07714e-05
45.4215	0.000340246	0.000317055	-6.10596e-06	-8.87522e-05
45.5242	0.00033794	0.000317505	-1.22232e-05	-8.63771e-05
45.6268	0.000335994	0.000317731	-1.83725e-05	-8.36572e-05
45.7294	0.000334465	0.000317757	-2.45271e-05	-8.06021e-05
45.8329	0.000333349	0.000317621	-3.06577e-05	-7.72341e-05
45.9365	0.000332617	0.000317366	-3.67511e-05	-7.35988e-05
46.0402	0.000332245	0.000316999	-4.28149e-05	-6.97401e-05
46.144	0.000332229	0.000316512	-4.88548e-05	-6.56667e-05
46.2474	0.000332576	0.000315912	-5.48611e-05	-6.13578e-05
46.3511	0.000333301	0.000315209	-6.08134e-05	-5.67954e-05
46.4547	0.000334407	0.000314399	-6.66831e-05	-5.19835e-05
46.5575	0.000335878	0.000313463	-7.24503e-05	-4.69409e-05
46.6611	0.000337692	0.00031239	-7.81184e-05	-4.16879e-05
46.7646	0.00033981	0.000311182	-8.37055e-05	-3.62439e-05
46.8685	0.000342186	0.000309837	-8.92306e-05	-3.06335e-05
46.972	0.000344798	0.000308352	-9.47099e-05	-2.48819e-05
47.0756	0.000347648	0.000306752	-0.00010015	-1.9008e-05
47.1792	0.00035074	0.000305084	-0.000105528	-1.30171e-05
47.2829	0.00035408	0.000303408	-0.000110807	-6.9087e-06
47.3855	0.000357659	0.00030178	-0.000115968	-7.08504e-07
47.4883	0.000361447	0.000300227	-0.00012101	5.53107e-06
47.592	0.000365436	0.000298761	-0.000125937	1.18124e-05
47.6958	0.000369628	0.000297404	-0.000130765	1.82425e-05
47.7994	0.000374008	0.000296184	-0.000135507	2.4921e-05
47.903	0.000378552	0.000295105	-0.000140135	3.18654e-05
48.0056	0.000383239	0.000294149	-0.000144607	3.90708e-05
48.1082	0.000388043	0.000293278	-0.0001489	4.65264e-05
48.2124	0.000392926	0.000292458	-0.000153009	5.42014e-05
48.3152	0.000397834	0.000291659	-0.000156946	6.20548e-05
48.4178	0.000402711	0.000290856	-0.00016074	7.0051e-05
48.5215	0.000407527	0.000289996	-0.000164404	7.81763e-05
48.6254	0.000412273	0.000289016	-0.000167944	8.64283e-05
48.729	0.000416935	0.000287886	-0.000171365	9.47991e-05
48.8326	0.000421467	0.000286599	-0.000174688	0.000103288
48.9362	0.00042582	0.000285147	-0.000177947	0.000111906
49.0388	0.000429973	0.000283542	-0.000181149	0.000120651
49.1415	0.000433924	0.000281801	-0.000184287	0.000129522
49.2457	0.000437668	0.000279931	-0.000187368	0.000138535
49.3484	0.000441183	0.000277934	-0.000190405	0.000147701
49.451	0.000444437	0.000275801	-0.00019339	0.000157014
49.5546	0.000447397	0.000273531	-0.000196311	0.000166476
49.6582	0.00045005	0.000271152	-0.00019917	0.000176084
49.7618	0.000452403	0.0002687	-0.000201976	0.000185833
49.8653	0.000454461	0.000266208	-0.000204722	0.00019572
49.9689	0.000456219	0.000263708	-0.000207374	0.000205736
50.0727	0.000457697	0.000261248	-0.000209912	0.000215874
50.1764	0.000458947	0.000258869	-0.000212327	0.000226144
50.2791	0.000460011	0.000256594	-0.000214597	0.000236552
50.3816	0.00046089	0.000254405	-0.000216705	0.000247075
50.4843	0.000461555	0.00025227	-0.000218658	0.000257674
50.588	0.000461958	0.000250169	-0.000220469	0.000268312
50.6916	0.000462051	0.000248097	-0.000222147	0.00027894
50.7952	0.000461803	0.000246042	-0.000223703	0.000289518
50.8988	0.000461211	0.000243983	-0.000225147	0.000300038
51.0024	0.000460286	0.000241921	-0.000226501	0.000310503
51.106	0.000459046	0.0002399	-0.000227795	0.000320907
51.209	0.000457506	0.000237954	-0.000229055	0.000331248
51.3127	0.000455669	0.000236074	-0.000230288	0.000341529
51.4166	0.000453549	0.000234225	-0.00023148	0.000351776
51.5202	0.000451175	0.000232387	-0.00023263	0.00036211
51.6243	0.000448586	0.000230542	-0.000233752	0.000372657
51.7274	0.000445823	0.00022866	-0.000234846	0.000383449
51.831	0.000442966	0.000226728	-0.00023588	0.000394463
51.9346	0.000440166	0.000224753	-0.000236814	0.000405671
52.0383	0.000437547	0.000222727	-0.00023762	0.000417053
52.1419	0.000435136	0.000220623	-0.000238269	0.000428584
52.2458	0.000432927	0.000218424	-0.000238759	0.000440227
52.3486	0.000430909	0.000216141	-0.000239113	0.000451956
52.4522	0.00042907	0.000213802	-0.000239363	0.000463753
52.5557	0.000427407	0.000211434	-0.000239534	0.000475608
52.6594	0.000425924	0.000209042	-0.000239642	0.000487519
52.7629	0.000424612	0.000206603	-0.000239662	0.00049948
52.8667	0.00042345	0.000204082	-0.000239553	0.000511478
52.9703	0.000422412	0.000201465	-0.0002393	0.000523504
53.0739	0.000421443	0.000198765	-0.000238911	0.000535538
53.1774	0.000420455	0.000196003	-0.000238383	0.000547545
53.2805	0.000419382	0.000193206	-0.000237684	0.000559483
53.384	0.000418188	0.000190393	-0.000236788	0.000571315
53.4876	0.000416851	0.000187582	-0.000235687	0.000583021
53.5913	0.000415355	0.000184773	-0.000234387	0.000594578
53.6949	0.000413682	0.000181942	-0.000232883	0.000605933
53.7985	0.000411825	0.000179071	-0.000231163	0.000617024
53.9012	0.000409805	0.000176167	-0.000229237	0.000627813
54.0049	0.000407645	0.000173255	-0.000227118	0.000638291
54.1085	0.000405334	0.000170349	-0.000224813	0.000648452
54.2123	0.000402822	0.00016746	-0.00022234	0.000658287
54.3159	0.000400075	0.000164602	-0.000219738	0.000667786
54.4196	0.000397095	0.00016179	-0.000217049	0.000676943
54.5222	0.000393885	0.000159034	-0.000214318	0.00068576
54.6248	0.00039043	0.000156328	-0.000211562	0.000694233
54.7274	0.000386717	0.000153644	-0.000208776	0.000702347
54.8312	0.00038275	0.000150944	-0.000205958	0.000710061
54.9348	0.000378555	0.000148195	-0.000203096	0.000717332
55.0385	0.000374154	0.000145367	-0.000200162	0.000724147
55.1421	0.000369569	0.000142443	-0.000197131	0.000730511
55.2456	0.000364841	0.000139443	-0.000193997	0.000736418
55.3492	0.000360027	0.000136408	-0.000190769	0.000741836
55.4519	0.00035516	0.000133378	-0.000187442	0.000746734
55.5545	0.000350249	0.000130376	-0.00018402	0.00075109
55.6571	0.000345301	0.000127396	-0.000180538	0.000754887
55.7607	0.000340317	0.00012442	-0.00017703	0.000758125
55.8644	0.000335283	0.000121444	-0.000173505	0.000760824
55.9682	0.000330209	0.000118468	-0.000169972	0.000763016
56.0717	0.000325132	0.0001155	-0.000166464	0.000764724
56.1753	0.000320064	0.000112578	-0.000163011	0.000765952
56.279	0.000314985	0.000109755	-0.000159622	0.000766681
56.3816	0.000309878	0.000107059	-0.000156292	0.000766881
56.4842	0.000304734	0.000104494	-0.000153013	0.000766538
56.5868	0.000299559	0.000102068	-0.000149784	0.000765678
56.6904	0.000294359	9.97821e-05	-0.000146593	0.000764344
56.794	0.000289153	9.76212e-05	-0.000143404	0.000762574
56.8976	0.000283981	9.55751e-05	-0.000140147	0.000760394
57.0012	0.000278881	9.36476e-05	-0.000136752	0.000757833
57.1047	0.000273886	9.184e-05	-0.000133187	0.000754928
57.2083	0.00026903	9.01464e-05	-0.000129442	0.000751716
57.3118	0.000264351	8.85589e-05	-0.000125508	0.000748207
57.4154	0.000259877	8.70663e-05	-0.000121387	0.000744401
57.519	0.000255597	8.56451e-05	-0.000117085	0.000740326
57.6226	0.000251484	8.42634e-05	-0.0001126	0.00073602
57.7261	0.000247522	8.29075e-05	-0.000107927	0.000731495
57.8297	0.000243698	8.15811e-05	-0.000103075	0.000726746
57.9333	0.00024	8.02858e-05	-9.80661e-05	0.000721786
58.0359	0.00023643	7.90433e-05	-9.29177e-05	0.000716624
58.1385	0.000233001	7.79023e-05	-8.76273e-05	0.00071125
58.2424	0.000229738	7.68956e-05	-8.21853e-05	0.000705642
58.346	0.000226673	7.60268e-05	-7.65943e-05	0.000699778
58.4497	0.000223817	7.52861e-05	-7.08696e-05	0.000693637
58.5533	0.000221148	7.46588e-05	-6.50209e-05	0.000687218
58.6569	0.00021863	7.41358e-05	-5.90498e-05	0.00068055
58.7596	0.00021623	7.37292e-05	-5.29676e-05	0.000673684
58.8633	0.000213929	7.34759e-05	-4.67927e-05	0.000666659
58.9669	0.000211712	7.34256e-05	-4.05387e-05	0.000659506
59.0705	0.000209575	7.36165e-05	-3.4208e-05	0.000652257
59.1741	0.000207511	7.40675e-05	-2.78011e-05	0.00064493
59.279	0.000205524	7.47875e-05	-2.13278e-05	0.000637528
59.3816	0.000203637	7.57844e-05	-1.47999e-05	0.000630057
59.4856	0.000201885	7.7084e-05	-8.23383e-06	0.000622527
59.5888	0.000200314	7.8707e-05	-1.65315e-06	0.000614937
59.6924	0.000198979	8.06336e-05	4.93835e-06	0.000607265
59.7962	0.000197922	8.28277e-05	1.1561e-05	0.000599495
59.8999	0.00019715	8.52604e-05	1.82245e-05	0.000591622
60.0035	0.000196645	8.7915e-05	2.4918e-05	0.000583648
60.107	0.000196401	9.07879e-05	3.16249e-05	0.000575572
60.2106	0.000196413	9.3881e-05	3.83169e-05	0.0005674
60.3137	0.000196652	9.71998e-05	4.49464e-05	0.000559142
60.4174	0.000197081	0.000100741	5.14755e-05	0.0005508
60.521	0.000197678	0.000104498	5.78959e-05	0.00054238
60.6246	0.00019843	0.000108471	6.42221e-05	0.000533903
60.7282	0.000199328	0.000112664	7.0488e-05	0.000525395
60.8308	0.00020037	0.000117067	7.6726e-05	0.000516883
60.9334	0.000201559	0.000121671	8.29355e-05	0.000508403
61.036	0.000202896	0.000126473	8.90935e-05	0.000499982
61.1396	0.000204375	0.000131462	9.51818e-05	0.000491616
61.2432	0.000205988	0.000136595	0.000101187	0.000483287
61.3472	0.00020773	0.000141807	0.000107083	0.000474998
61.4508	0.000209607	0.000147059	0.000112826	0.000466815
61.5535	0.000211614	0.000152354	0.000118373	0.000458906
61.6562	0.000213711	0.000157696	0.000123694	0.000451426
61.7598	0.000215833	0.000163073	0.000128773	0.000444419
61.8634	0.000217907	0.000168446	0.000133595	0.000437875
61.967	0.000219858	0.000173754	0.000138133	0.000431781
62.0706	0.000221606	0.000178955	0.000142375	0.00042612
62.1743	0.000223061	0.000184065	0.000146314	0.000420873
62.2773	0.000224154	0.000189132	0.000149947	0.000416027
62.381	0.000224844	0.00019419	0.000153269	0.000411552
62.4846	0.000225096	0.000199258	0.000156281	0.000407413
62.5882	0.000224889	0.00020436	0.000158989	0.000403589
62.6919	0.000224225	0.000209517	0.000161383	0.000400077
62.7956	0.000223096	0.000214733	0.000163434	0.00039689
62.8982	0.000221464	0.000220006	0.00016513	0.000394047
63.0008	0.000219302	0.000225338	0.000166495	0.000391539
63.1034	0.000216607	0.000230733	0.000167564	0.000389342
63.207	0.000213377	0.000236186	0.000168355	0.000387433
63.3107	0.000209613	0.000241693	0.000168878	0.000385785
63.4145	0.000205304	0.000247263	0.000169148	0.000384372
63.5173	0.000200429	0.000252917	0.000169165	0.000383162
63.6199	0.000194997	0.000258681	0.000168908	0.000382124
63.7228	0.000189067	0.000264566	0.000168376	0.000381227
63.8266	0.000182704	0.000270561	0.000167605	0.000380429
63.9304	0.000175922	0.000276653	0.000166654	0.000379699
64.0332	0.000168661	0.000282819	0.000165587	0.000379019
64.1368	0.000160819	0.000289025	0.000164448	0.000378354
64.2404	0.000152256	0.000295234	0.000163241	0.000377669
64.3442	0.000142791	0.000301427	0.000161942	0.000376944
64.4478	0.00013221	0.00030759	0.000160532	0.000376162
64.5515	0.000120264	0.000313698	0.000158989	0.000375283
64.6541	0.000106675	0.000319719	0.000157288	0.000374269
64.7567	9.11632e-05	0.000325619	0.0001554	0.000373114
64.8605	7.34596e-05	0.000331385	0.000153308	0.000371849
64.9641	5.33246e-05	0.000337047	0.000150997	0.000370498
65.0672	3.05461e-05	0.00034264	0.000148471	0.000369081
65.1708	4.93283e-06	0.000348182	0.000145752	0.00036761
65.2744	-2.37006e-05	0.000353673	0.00014285	0.000366078
65.3784	-5.55554e-05	0.000359108	0.00013975	0.000364464
65.4819	-9.08293e-05	0.000364478	0.000136441	0.000362741
65.5855	-0.000129684	0.000369791	0.00013293	0.000360881
65.6897	-0.000172252	0.000375066	0.000129225	0.000358871
65.7936	-0.00021865	0.000380294	0.00012531	0.000356711
65.8962	-0.000269001	0.000385449	0.000121154	0.000354412
65.9988	-0.000323439	0.000390524	0.000116734	0.000351977
66.1087	-0.000382083	0.000395527	0.000112054	0.000349387
66.2123	-0.000445034	0.000400424	0.000107124	0.000346614
66.3162	-0.000512401	0.000405151	0.000101946	0.000343645
66.4189	-0.000584305	0.000409683	9.65207e-05	0.000340495
66.5225	-0.000660847	0.000414023	9.08681e-05	0.000337189
66.6261	-0.000742094	0.000418165	8.50223e-05	0.000333767
66.7296	-0.000828085	0.000422108	7.90105e-05	0.000330268
66.8332	-0.000918848	0.000425864	7.28496e-05	0.0003267
66.9368	-0.0010144	0.000429427	6.65469e-05	0.000323049
67.0404	-0.00111472	0.000432789	6.01057e-05	0.0003193
67.144	-0.0012198	0.000435944	5.35423e-05	0.000315438
67.2475	-0.00132959	0.000438889	4.68781e-05	0.00031145
67.3506	-0.00144408	0.000441618	4.01263e-05	0.000307337
67.4541	-0.00156322	0.000444129	3.32977e-05	0.00030312
67.5577	-0.00168696	0.000446432	2.64028e-05	0.000298831
67.6614	-0.00181528	0.000448558	1.94426e-05	0.000294498
67.7651	-0.00194819	0.000450561	1.24108e-05	0.000290141
67.8687	-0.00208566	0.000452489	5.31273e-06	0.000285759
67.9724	-0.00222766	0.000454359	-1.83166e-06	0.00028133
68.075	-0.0023741	0.000456152	-9.01417e-06	0.000276823
68.1776	-0.00252493	0.000457833	-1.62546e-05	0.00027223
68.2813	-0.00268006	0.000459382	-2.35829e-05	0.000267541
68.3847	-0.00283942	0.000460802	-3.10159e-05	0.000262749
68.4884	-0.00300297	0.000462114	-3.85586e-05	0.000257844
68.592	-0.00317066	0.000463328	-4.6208e-05	0.000252803
68.6956	-0.00334244	0.000464433	-5.39424e-05	0.000247614
68.7992	-0.00351826	0.000465423	-6.17316e-05	0.000242298
68.9028	-0.00369804	0.000466331	-6.95582e-05	0.000236878
69.0065	-0.00388171	0.0004672	-7.74107e-05	0.000231354
69.11	-0.00406918	0.000468044	-8.5278e-05	0.000225714
69.2127	-0.00426039	0.000468848	-9.31534e-05	0.000219966
69.3153	-0.00445525	0.000469603	-0.000101023	0.000214138
69.4192	-0.00465364	0.000470321	-0.000108863	0.000208268
69.5229	-0.00485546	0.000471004	-0.000116669	0.000202374
69.6265	-0.00506059	0.000471634	-0.000124465	0.000196475
69.7292	-0.00526893	0.000472195	-0.000132278	0.000190587
69.8318	-0.00548036	0.000472693	-0.000140121	0.000184702
69.9344	-0.00569479	0.00047315	-0.000147993	0.000178795
70.038	-0.00591212	0.000473586	-0.000155887	0.000172843
70.1416	-0.00613226	0.000474017	-0.000163795	0.000166827
70.2452	-0.00635513	0.000474459	-0.000171699	0.000160755
70.3488	-0.00658063	0.000474944	-0.000179573	0.000154671
70.4521	-0.00680866	0.000475504	-0.000187394	0.000148614
70.5558	-0.0070391	0.000476147	-0.000195145	0.000142604
70.6596	-0.00727184	0.000476868	-0.00020281	0.000136648
70.7632	-0.00750671	0.000477648	-0.000210379	0.000130747
70.8667	-0.0077436	0.000478468	-0.000217861	0.000124901
70.9695	-0.00798236	0.000479316	-0.000225267	0.000119109
71.0731	-0.00822288	0.000480192	-0.000232612	0.000113374
71.1767	-0.00846502	0.000481071	-0.000239914	0.000107696
71.2803	-0.00870865	0.000481926	-0.000247172	0.000102057
71.3835	-0.00895364	0.000482778	-0.000254392	9.64492e-05
71.4861	-0.00919991	0.000483749	-0.000261528	9.08989e-05
71.5887	-0.00944733	0.000484975	-0.000268435	8.54569e-05
71.6924	-0.00969581	0.000486526	-0.000274963	8.01844e-05
71.7961	-0.00994523	0.000488416	-0.000281035	7.51359e-05
71.8997	-0.0101955	0.000490625	-0.000286624	7.03426e-05
72.0033	-0.0104465	0.000493122	-0.000291732	6.58173e-05
72.1068	-0.010698	0.00049588	-0.000296416	6.15794e-05
72.2104	-0.0109499	0.000498868	-0.000300799	5.76599e-05
72.314	-0.0112022	0.00050204	-0.000305009	5.4077e-05
72.4171	-0.0114547	0.00050535	-0.00030911	5.08309e-05
72.5207	-0.0117073	0.000508785	-0.00031312	4.7914e-05
72.6243	-0.0119599	0.000512354	-0.000317043	4.53005e-05
72.7279	-0.0122124	0.00051605	-0.0003209	4.29596e-05
72.8315	-0.0124647	0.00051985	-0.000324717	4.08916e-05
72.935	-0.0127166	0.000523736	-0.000328493	3.9113e-05
73.0387	-0.0129681	0.000527696	-0.000332199	3.76298e-05
73.1413	-0.013219	0.000531725	-0.000335803	3.64495e-05
73.244	-0.0134693	0.000535815	-0.00033929	3.5599e-05
73.3477	-0.0137189	0.000539958	-0.000342659	3.51168e-05
73.4512	-0.0139677	0.000544173	-0.000345914	3.50241e-05
73.5547	-0.0142155	0.000548502	-0.000349053	3.53258e-05
73.6583	-0.0144623	0.00055297	-0.000352067	3.60242e-05
73.7619	-0.0147077	0.000557565	-0.000354947	3.71025e-05
73.8655	-0.0149517	0.000562256	-0.000357688	3.85277e-05
73.9692	-0.0151941	0.000567016	-0.00036029	4.02842e-05
74.072	-0.015435	0.000571825	-0.000362764	4.23777e-05
74.1761	-0.0156741	0.000576653	-0.000365105	4.48072e-05
74.2792	-0.0159114	0.000581465	-0.000367263	4.75603e-05
74.3828	-0.0161468	0.000586264	-0.000369167	5.06174e-05
74.4864	-0.0163802	0.000591085	-0.000370757	5.39465e-05
74.59	-0.0166115	0.000595962	-0.000371991	5.75092e-05
74.6936	-0.0168407	0.000600926	-0.000372856	6.1267e-05
74.7971	-0.0170677	0.000605996	-0.000373373	6.51737e-05
74.901	-0.0172925	0.00061117	-0.000373564	6.91756e-05
75.0038	-0.0175151	0.00061643	-0.000373436	7.3233e-05
75.1074	-0.0177354	0.000621756	-0.000372983	7.73353e-05
75.211	-0.0179532	0.000627126	-0.000372203	8.14986e-05
75.3146	-0.0181685	0.000632507	-0.000371104	8.5747e-05
75.4184	-0.0183812	0.000637874	-0.000369699	9.0087e-05
75.5219	-0.0185912	0.000643214	-0.000368007	9.45075e-05
75.6255	-0.0187986	0.000648512	-0.000366056	9.90072e-05
75.7291	-0.0190034	0.000653753	-0.00036388	0.000103585
75.8326	-0.0192054	0.00065889	-0.000361481	0.000108199
75.9353	-0.0194047	0.000663807	-0.000358834	0.000112782
76.0379	-0.0196014	0.000668403	-0.00035591	0.000117308
76.1406	-0.0197955	0.000672666	-0.000352693	0.000121783
76.2441	-0.0199869	0.00067659	-0.000349173	0.000126194
76.3477	-0.0201757	0.000680137	-0.000345338	0.000130508
76.4511	-0.0203619	0.0006833	-0.000341165	0.00013469
76.5547	-0.0205454	0.000686106	-0.000336632	0.00013872
76.6584	-0.0207262	0.000688566	-0.000331706	0.000142604
76.7621	-0.0209044	0.000690673	-0.000326345	0.000146358
76.8656	-0.0210798	0.000692432	-0.000320531	0.000149991
76.9692	-0.0212526	0.00069387	-0.000314277	0.000153506
77.0728	-0.0214226	0.000694991	-0.000307606	0.000156925
77.1764	-0.02159	0.000695783	-0.000300523	0.000160289
77.279	-0.0217547	0.000696259	-0.000293028	0.000163625
77.3817	-0.0219168	0.000696451	-0.000285142	0.000166944
77.4859	-0.0220762	0.000696367	-0.000276893	0.000170263
77.5895	-0.0222329	0.000696014	-0.000268295	0.000173616
77.6931	-0.022387	0.000695402	-0.000259354	0.000177026
77.7957	-0.0225384	0.000694543	-0.000250073	0.000180492
77.8993	-0.0226871	0.000693431	-0.000240441	0.000184001
78.003	-0.0228332	0.000692072	-0.000230451	0.000187541
78.1065	-0.0229765	0.000690488	-0.000220105	0.000191105
78.2101	-0.0231171	0.000688691	-0.000209405	0.000194688
78.3137	-0.0232551	0.000686688	-0.00019834	0.000198285
78.4173	-0.0233905	0.000684476	-0.000186901	0.000201883
78.5211	-0.0235231	0.000682036	-0.000175103	0.000205452
78.6239	-0.0236532	0.000679353	-0.000162991	0.000208952
78.7275	-0.0237805	0.000676434	-0.000150636	0.000212359
78.8311	-0.0239052	0.000673314	-0.0001381	0.000215654
78.9347	-0.0240271	0.000670024	-0.000125398	0.000218814
79.0383	-0.0241462	0.000666587	-0.000112519	0.000221818
79.142	-0.0242626	0.000663028	-9.94776e-05	0.000224635
79.2456	-0.0243762	0.000659368	-8.63277e-05	0.000227237
79.3493	-0.0244871	0.000655603	-7.31264e-05	0.000229616
79.4519	-0.0245953	0.000651706	-5.99085e-05	0.000231813
79.5549	-0.0247008	0.000647663	-4.66757e-05	0.000233876
79.6585	-0.0248036	0.00064348	-3.34096e-05	0.000235809
79.7621	-0.0249037	0.000639164	-2.01113e-05	0.000237592
79.8657	-0.0250011	0.000634723	-6.81193e-06	0.000239218
79.9694	-0.0250959	0.000630166	6.4738e-06	0.000240683
80.0721	-0.0251879	0.00062549	1.97593e-05	0.000241986
80.1747	-0.0252773	0.000620683	3.30533e-05	0.000243132
80.2783	-0.0253639	0.00061574	4.63585e-05	0.000244125
80.3819	-0.0254479	0.000610669	5.96828e-05	0.000244977
80.4855	-0.0255292	0.000605492	7.30279e-05	0.000245713
80.589	-0.0256079	0.000600227	8.6382e-05	0.000246359
80.6926	-0.0256839	0.000594887	9.97248e-05	0.000246952
80.7961	-0.0257573	0.000589499	0.000113037	0.000247541
80.8997	-0.0258282	0.000584086	0.000126306	0.000248144
81.0033	-0.0258966	0.000578649	0.000139516	0.00024873
81.1069	-0.0259624	0.000573172	0.00015263	0.000249268
81.2105	-0.0260258	0.000567647	0.000165593	0.000249758
81.3141	-0.0260869	0.000562089	0.000178342	0.000250214
81.4177	-0.0261456	0.000556497	0.000190843	0.000250664
81.5211	-0.026202	0.00055085	0.000203086	0.000251124
81.6247	-0.0262562	0.000545141	0.000215066	0.000251608
81.7273	-0.0263081	0.000539385	0.000226801	0.000252123
81.83	-0.0263579	0.000533597	0.000238307	0.000252684
81.9335	-0.0264055	0.000527783	0.000249569	0.00025332
82.0371	-0.026451	0.00052194	0.000260557	0.000254071
82.1408	-0.0264944	0.000516062	0.000271243	0.000254958
82.2444	-0.0265359	0.000510139	0.000281607	0.000255962
82.348	-0.0265754	0.000504152	0.000291644	0.000257043
82.4516	-0.026613	0.000498091	0.000301341	0.000258159
82.5552	-0.0266488	0.000491955	0.000310689	0.00025928
82.6592	-0.0266828	0.000485758	0.000319692	0.000260366
82.7628	-0.026715	0.000479528	0.000328359	0.000261372
82.8666	-0.0267457	0.000473292	0.000336698	0.000262289
82.9703	-0.0267746	0.000467075	0.000344709	0.000263148
83.073	-0.026802	0.000460906	0.000352394	0.000263972
83.1757	-0.0268277	0.000454803	0.00035977	0.000264762
83.2794	-0.0268517	0.000448786	0.000366848	0.000265513
83.3829	-0.0268742	0.000442872	0.000373617	0.000266211
83.4868	-0.026895	0.000437051	0.00038006	0.000266828
83.5898	-0.0269143	0.000431312	0.000386161	0.000267349
83.6933	-0.026932	0.000425666	0.000391886	0.000267787
83.7969	-0.0269483	0.000420136	0.000397198	0.000268157
83.9006	-0.0269631	0.000414756	0.000402082	0.000268439
84.0042	-0.0269765	0.000409555	0.000406562	0.000268596
84.1079	-0.0269886	0.000404558	0.000410698	0.000268604
84.2115	-0.0269993	0.000399773	0.000414555	0.000268452
84.3143	-0.0270088	0.000395184	0.000418193	0.000268121
84.4171	-0.027017	0.000390753	0.000421661	0.000267575
84.5206	-0.027024	0.000386443	0.00042498	0.000266774
84.6242	-0.0270299	0.000382229	0.000428147	0.000265709
84.7278	-0.0270348	0.000378115	0.000431169	0.000264385
84.8315	-0.0270386	0.000374108	0.000434076	0.00026282
84.9351	-0.0270414	0.000370214	0.000436925	0.000261038
85.0379	-0.0270433	0.00036642	0.000439783	0.000259053
85.1405	-0.0270442	0.000362705	0.000442711	0.000256876
85.244	-0.0270442	0.00035906	0.000445742	0.000254537
85.3477	-0.0270433	0.000355472	0.000448866	0.000252071
85.4512	-0.0270414	0.000351916	0.000452051	0.000249498
85.5554	-0.0270387	0.000348374	0.000455267	0.000246843
85.658	-0.027035	0.00034485	0.000458479	0.000244141
85.7607	-0.0270306	0.000341362	0.000461654	0.000241407
85.8643	-0.0270252	0.000337898	0.00046478	0.00023863
85.968	-0.0270191	0.0003344	0.00046786	0.000235803
86.0715	-0.0270121	0.00033081	0.000470882	0.000232934
86.175	-0.0270044	0.000327124	0.000473823	0.000230009
86.2787	-0.0269959	0.000323353	0.00047667	0.000227001
86.3823	-0.0269868	0.000319507	0.000479441	0.000223925
86.486	-0.0269771	0.000315609	0.000482161	0.000220814
86.589	-0.0269667	0.000311698	0.00048485	0.000217702
86.6926	-0.0269557	0.00030781	0.000487521	0.000214614
86.7963	-0.0269441	0.00030397	0.000490201	0.000211554
86.9	-0.0269321	0.000300199	0.000492935	0.000208515
87.0035	-0.0269196	0.000296522	0.000495754	0.0002055
87.1071	-0.0269067	0.00029297	0.000498671	0.000202514
87.2097	-0.0268933	0.000289568	0.000501687	0.000199547
87.3123	-0.0268794	0.000286333	0.000504797	0.000196582
87.4149	-0.026865	0.000283284	0.000507977	0.000193624
87.5185	-0.0268501	0.00028043	0.000511199	0.000190694
87.6219	-0.0268347	0.000277757	0.000514454	0.000187802
87.7245	-0.0268188	0.000275253	0.000517747	0.000184939
87.8282	-0.0268025	0.000272919	0.000521061	0.00018209
87.9318	-0.0267857	0.000270759	0.000524373	0.000179254
88.0353	-0.0267685	0.000268752	0.000527678	0.000176435
88.139	-0.0267509	0.000266859	0.000530983	0.000173622
88.2426	-0.0267328	0.000265037	0.000534289	0.000170785
88.3463	-0.0267142	0.000263261	0.000537592	0.000167902
88.4498	-0.0266953	0.00026152	0.000540877	0.000164969
88.5525	-0.0266761	0.000259788	0.000544118	0.000161993
88.6555	-0.0266565	0.000258021	0.000547299	0.000158971
88.7591	-0.0266365	0.000256187	0.000550425	0.000155882
88.8628	-0.0266163	0.000254278	0.000553487	0.000152704
88.972	-0.0265957	0.000252293	0.000556461	0.00014942
89.0755	-0.0265749	0.000250241	0.000559344	0.00014601
89.1791	-0.026554	0.000248135	0.000562152	0.000142461
89.2827	-0.0265328	0.000245999	0.000564904	0.000138778
89.3864	-0.0265115	0.000243862	0.000567597	0.000134983
89.4903	-0.0264901	0.000241741	0.000570221	0.000131109
89.5944	-0.0264685	0.000239629	0.000572787	0.000127198
89.697	-0.0264468	0.000237511	0.000575333	0.000123264
89.8012	-0.026425	0.000235374	0.000577886	0.000119298
89.9042	-0.0264031	0.000233199	0.000580462	0.000115303
90.008	-0.0263811	0.000230957	0.000583094	0.000111302
90.1118	-0.0263591	0.000228628	0.000585831	0.000107323
90.2159	-0.0263371	0.000226187	0.000588697	0.000103372
90.3191	-0.0263151	0.000223588	0.000591696	9.94571e-05
90.4229	-0.0262932	0.000220784	0.000594849	9.56221e-05
90.5265	-0.0262714	0.000217758	0.000598184	9.19165e-05
90.6298	-0.0262495	0.000214529	0.000601711	8.83411e-05
90.7333	-0.0262278	0.000211138	0.000605397	8.48648e-05
90.837	-0.0262061	0.000207631	0.0006092	8.14731e-05
90.9406	-0.0261846	0.000204043	0.000613104	7.81775e-05
91.0442	-0.0261631	0.000200382	0.000617119	7.50061e-05
91.1479	-0.0261417	0.000196645	0.00062124	7.1987e-05
91.2515	-0.0261203	0.000192834	0.000625432	6.91489e-05
91.3551	-0.0260991	0.000188966	0.000629675	6.65319e-05
91.4578	-0.0260779	0.000185059	0.000633973	6.4172e-05
91.5604	-0.0260567	0.000181132	0.000638332	6.20809e-05
91.6647	-0.0260357	0.000177251	0.000642723	6.02546e-05
91.7682	-0.0260147	0.000173499	0.000647099	5.86798e-05
91.8709	-0.0259939	0.000169924	0.000651417	5.7327e-05
91.9745	-0.0259733	0.000166556	0.000655643	5.61621e-05
92.0781	-0.0259529	0.00016342	0.00065975	5.51656e-05
92.1817	-0.0259326	0.000160503	0.000663721	5.43371e-05
92.2854	-0.0259125	0.000157763	0.000667538	5.36855e-05
92.3889	-0.0258927	0.000155167	0.000671177	5.32133e-05
92.4926	-0.025873	0.000152724	0.000674627	5.29153e-05
92.5961	-0.0258535	0.000150482	0.000677902	5.2792e-05
92.6992	-0.0258342	0.000148513	0.000681032	5.28584e-05
92.8027	-0.0258151	0.000146882	0.000684049	5.31323e-05
92.9063	-0.0257962	0.000145607	0.000686976	5.3623e-05
93.01	-0.0257775	0.000144681	0.00068983	5.43317e-05
93.1136	-0.0257591	0.000144086	0.000692654	5.52553e-05
93.2172	-0.025741	0.000143784	0.000695478	5.63927e-05
93.321	-0.0257231	0.000143739	0.000698286	5.77388e-05
93.4237	-0.0257056	0.000143953	0.000701036	5.92719e-05
93.5273	-0.0256884	0.000144447	0.000703688	6.09581e-05
93.6308	-0.0256716	0.000145232	0.000706189	6.2789e-05
93.7343	-0.025655	0.000146318	0.000708495	6.48029e-05
93.8379	-0.0256387	0.000147707	0.000710601	6.70396e-05
93.9415	-0.0256227	0.000149385	0.000712519	6.95015e-05
94.0451	-0.0256069	0.000151317	0.000714244	7.21681e-05
94.1488	-0.0255914	0.000153453	0.000715769	7.50126e-05
94.2523	-0.0255761	0.000155751	0.0007171	7.80236e-05
94.356	-0.0255612	0.000158193	0.000718237	8.12312e-05
94.4596	-0.0255465	0.000160769	0.000719181	8.46748e-05
94.5632	-0.0255321	0.000163467	0.000719928	8.83634e-05
94.6666	-0.0255179	0.000166258	0.00072048	9.22925e-05
94.7702	-0.0255041	0.000169097	0.00072084	9.64722e-05
94.8728	-0.0254905	0.000171951	0.000721002	0.000100927
94.9755	-0.0254772	0.000174813	0.000720944	0.000105671
95.0792	-0.0254642	0.00017769	0.00072063	0.000110686
95.1827	-0.0254516	0.000180584	0.000720026	0.000115924
95.2863	-0.0254394	0.000183479	0.000719113	0.000121354
95.3899	-0.0254275	0.000186335	0.000717884	0.000126965
95.4935	-0.025416	0.000189131	0.000716333	0.000132745
95.597	-0.0254049	0.000191871	0.000714461	0.000138663
95.7007	-0.0253941	0.000194578	0.000712279	0.000144686
95.8043	-0.0253837	0.000197288	0.000709801	0.000150769
95.9071	-0.0253735	0.000200043	0.000707049	0.000156868
96.0108	-0.0253637	0.000202858	0.000704062	0.000162965
96.1144	-0.0253542	0.000205734	0.000700867	0.000169062
96.218	-0.025345	0.000208657	0.000697471	0.000175166
96.3215	-0.0253362	0.000211624	0.000693879	0.000181278
96.4251	-0.0253277	0.000214645	0.000690105	0.000187389
96.5288	-0.0253196	0.000217712	0.000686152	0.000193467
96.6324	-0.0253117	0.000220793	0.000682021	0.00019947
96.7356	-0.0253042	0.000223853	0.000677707	0.000205384
96.8392	-0.0252971	0.000226878	0.000673207	0.000211193
96.9427	-0.0252904	0.000229865	0.000668518	0.000216887
97.0466	-0.025284	0.000232806	0.000663646	0.000222493
97.1494	-0.025278	0.000235657	0.000658606	0.00022806
97.253	-0.0252723	0.000238376	0.000653426	0.000233619
97.3567	-0.0252668	0.000240941	0.000648137	0.000239171
97.4603	-0.0252617	0.000243331	0.000642767	0.000244705
97.5639	-0.0252569	0.000245538	0.000637342	0.000250243
97.6668	-0.0252523	0.000247595	0.000631901	0.000255801
97.7694	-0.0252481	0.000249552	0.000626497	0.000261348
97.873	-0.025244	0.000251443	0.000621182	0.00026684
97.9766	-0.0252403	0.000253285	0.000615986	0.000272258
98.0801	-0.0252368	0.000255082	0.000610905	0.000277598
98.1837	-0.0252335	0.000256841	0.000605915	0.000282862
98.2873	-0.0252306	0.000258579	0.000601004	0.000288081
98.3904	-0.0252278	0.000260306	0.00059619	0.000293279
98.4944	-0.0252253	0.000262015	0.000591483	0.000298436
98.5974	-0.0252231	0.000263688	0.000586882	0.000303527
98.7013	-0.0252211	0.000265316	0.000582391	0.000308553
98.8049	-0.0252194	0.00026689	0.000578003	0.000313529
98.9086	-0.0252179	0.000268392	0.000573696	0.000318462
99.0122	-0.0252166	0.000269798	0.000569458	0.000323338
99.115	-0.0252154	0.000271079	0.000565293	0.000328161
99.2176	-0.0252145	0.000272202	0.000561219	0.000332945
99.3212	-0.0252138	0.000273142	0.000557251	0.000337688
99.425	-0.0252132	0.000273901	0.000553394	0.000342378
99.5287	-0.0252128	0.000274504	0.000549619	0.000347014
99.6323	-0.0252127	0.000274976	0.000545822	0.000351606
99.7352	-0.0252127	0.000275309	0.000541892	0.000356169
99.8388	-0.0252129	0.000275494	0.000537772	0.00036071
99.9424	-0.0252132	0.00027557	0.000533432	0.000365211
100.046	-0.0252138	0.000275626	0.000528847	0.00036964
100.15	-0.0252145	0.00027574	0.000524015	0.000373977
100.253	-0.0252152	0.000275951	0.000518966	0.000378235
100.357	-0.0252159	0.000276291	0.000513733	0.00038246
100.46	-0.0252167	0.000276804	0.000508324	0.000386681
100.564	-0.0252175	0.000277525	0.000502721	0.000390876
100.668	-0.0252183	0.000278482	0.000496915	0.000395007
100.77	-0.0252191	0.000279704	0.000490913	0.000399055
100.873	-0.0252198	0.00028121	0.000484729	0.000403012
100.977	-0.0252204	0.000283009	0.00047838	0.000406871
101.08	-0.025221	0.000285108	0.000471859	0.000410626
101.184	-0.0252216	0.000287502	0.000465113	0.000414292
101.288	-0.0252221	0.000290155	0.00045809	0.000417888
101.391	-0.0252226	0.000293029	0.000450796	0.000421428
101.494	-0.0252229	0.000296116	0.00044329	0.000424927
101.597	-0.0252232	0.000299425	0.000435601	0.000428396
101.7	-0.0252232	0.000302952	0.000427713	0.000431858
101.804	-0.0252229	0.000306663	0.000419579	0.000435331
101.907	-0.0252223	0.000310524	0.000411153	0.000438817
102.011	-0.0252214	0.000314516	0.000402428	0.000442301
102.115	-0.0252201	0.000318612	0.000393416	0.000445766
102.218	-0.0252184	0.000322772	0.000384142	0.000449201
102.321	-0.0252165	0.000326965	0.000374657	0.000452604
102.425	-0.0252142	0.000331179	0.000365014	0.000455979
102.529	-0.0252115	0.000335425	0.000355242	0.000459337
102.632	-0.0252086	0.000339724	0.000345365	0.000462692
102.736	-0.0252053	0.000344098	0.000335403	0.000466059
102.839	-0.0252017	0.000348567	0.000325377	0.000469444
102.943	-0.0251978	0.000353165	0.000315307	0.000472821
103.046	-0.0251936	0.000357925	0.000305211	0.000476143
103.15	-0.0251891	0.00036286	0.000295099	0.000479378
103.253	-0.0251843	0.00036798	0.000284966	0.000482544
103.357	-0.0251792	0.000373299	0.000274837	0.000485687
103.46	-0.0251739	0.000378833	0.000264822	0.000488846
103.562	-0.0251684	0.000384597	0.000255032	0.000492027
103.666	-0.0251626	0.000390606	0.000245471	0.000495202
103.77	-0.0251566	0.000396866	0.000236113	0.000498326
103.873	-0.0251504	0.000403375	0.000226958	0.000501354
103.977	-0.025144	0.000410129	0.000218005	0.000504258
104.08	-0.0251372	0.000417127	0.000209252	0.000507033
104.184	-0.0251302	0.000424362	0.000200692	0.000509676
104.288	-0.025123	0.000431827	0.000192301	0.000512185
104.391	-0.0251155	0.000439519	0.000184048	0.000514575
104.494	-0.0251079	0.000447434	0.000175916	0.00051685
104.597	-0.0251001	0.000455556	0.000167902	0.000518989
104.7	-0.0250921	0.00046388	0.000160001	0.000520968
104.804	-0.0250839	0.000472416	0.000152213	0.000522781
104.907	-0.0250756	0.000481181	0.000144532	0.000524429
105.011	-0.0250672	0.000490174	0.00013696	0.00052591
105.114	-0.0250587	0.000499371	0.000129518	0.000527204
105.218	-0.0250501	0.000508737	0.000122238	0.000528277
105.322	-0.0250414	0.000518221	0.000115156	0.000529104
105.425	-0.0250327	0.000527761	0.000108291	0.000529687
105.529	-0.0250239	0.000537314	0.000101652	0.000529989
105.632	-0.0250151	0.000546866	9.5245e-05	0.000529887
105.735	-0.0250063	0.000556418	8.90822e-05	0.000529256
105.839	-0.0249974	0.000565977	8.3175e-05	0.000528054
105.942	-0.0249885	0.000575558	7.75945e-05	0.000526285
106.046	-0.0249796	0.000585167	7.25211e-05	0.000523967
106.15	-0.0249706	0.000594788	6.81163e-05	0.000521121
106.253	-0.0249616	0.000604396	6.43946e-05	0.000517769
106.357	-0.0249527	0.000613971	6.12793e-05	0.00051394
106.461	-0.0249438	0.000623485	5.86858e-05	0.000509662
106.564	-0.024935	0.000632906	5.65642e-05	0.000504953
106.667	-0.0249263	0.0006422	5.49148e-05	0.000499821
106.77	-0.0249178	0.000651332	5.37483e-05	0.00049427
106.873	-0.0249094	0.00066028	5.30484e-05	0.000488304
106.976	-0.0249012	0.000669042	5.27713e-05	0.000481924
107.08	-0.0248932	0.000677632	5.28583e-05	0.000475128
107.184	-0.0248853	0.000686059	5.32473e-05	0.000467921
107.287	-0.0248775	0.000694324	5.38865e-05	0.000460329
107.391	-0.0248699	0.0007024	5.47354e-05	0.0004524
107.494	-0.0248624	0.000710259	5.57552e-05	0.000444192
107.598	-0.0248551	0.000717909	5.69199e-05	0.000435752
107.701	-0.0248479	0.000725423	5.82231e-05	0.000427105
107.805	-0.0248409	0.000732891	5.96456e-05	0.000418268
107.909	-0.024834	0.000740372	6.11467e-05	0.000409258
108.012	-0.0248275	0.000747893	6.27005e-05	0.000400082
108.115	-0.0248211	0.00075546	6.43046e-05	0.000390727
108.218	-0.0248148	0.000763064	6.59563e-05	0.000381176
108.321	-0.0248088	0.000770707	6.76477e-05	0.000371445
108.425	-0.0248029	0.000778393	6.93692e-05	0.000361573
108.529	-0.0247972	0.000786115	7.11026e-05	0.00035159
108.632	-0.0247919	0.000793873	7.28119e-05	0.000341513
108.736	-0.0247869	0.000801669	7.44373e-05	0.000331357
108.839	-0.0247823	0.000809482	7.59161e-05	0.000321117
108.941	-0.0247781	0.000817264	7.72168e-05	0.000310774
109.045	-0.0247741	0.000824981	7.83369e-05	0.000300305
109.149	-0.0247705	0.000832625	7.9291e-05	0.000289699
109.252	-0.0247673	0.000840197	8.01081e-05	0.000278955
109.356	-0.0247644	0.000847699	8.08213e-05	0.000268025
109.459	-0.024762	0.000855118	8.14477e-05	0.000256786
109.563	-0.02476	0.000862451	8.19831e-05	0.000245137
109.667	-0.0247586	0.000869691	8.24181e-05	0.000233081
109.77	-0.0247576	0.000876821	8.27513e-05	0.000220679
109.873	-0.0247571	0.000883817	8.29723e-05	0.000207963
109.977	-0.0247569	0.000890678	8.30472e-05	0.000194934
110.08	-0.0247572	0.000897413	8.29532e-05	0.000181592
110.184	-0.0247578	0.000904077	8.26947e-05	0.000167962
110.288	-0.0247587	0.000910778	8.22797e-05	0.000154082
110.391	-0.0247598	0.000917575	8.17198e-05	0.00013999
110.494	-0.0247613	0.000924441	8.10334e-05	0.000125731
110.597	-0.0247629	0.000931337	8.02274e-05	0.000111366
110.7	-0.0247648	0.000938253	7.92936e-05	9.69759e-05
110.804	-0.0247669	0.000945195	7.82113e-05	8.26441e-05
110.907	-0.0247693	0.000952165	7.69502e-05	6.84195e-05
111.011	-0.024772	0.000959143	7.55016e-05	5.43019e-05
111.114	-0.0247749	0.000966105	7.38968e-05	4.02418e-05
111.218	-0.0247781	0.000973022	7.21728e-05	2.6121e-05
111.321	-0.0247815	0.000979833	7.0343e-05	1.1874e-05
111.425	-0.0247853	0.000986473	6.8409e-05	-2.3848e-06
111.529	-0.0247892	0.000992929	6.63709e-05	-1.64898e-05
111.632	-0.0247934	0.000999203	6.42194e-05	-3.03565e-05
111.736	-0.0247979	0.00100529	6.19423e-05	-4.3957e-05
111.845	-0.0248026	0.00101117	5.953e-05	-5.72909e-05
111.949	-0.0248077	0.00101685	5.69921e-05	-7.03654e-05
112.052	-0.024813	0.00102231	5.4375e-05	-8.31668e-05
112.156	-0.0248186	0.00102756	5.17303e-05	-9.5664e-05
112.259	-0.0248246	0.00103261	4.90832e-05	-0.000107839
112.363	-0.0248309	0.00103745	4.64445e-05	-0.000119697
112.466	-0.0248374	0.00104207	4.38246e-05	-0.00013125
112.568	-0.0248444	0.00104646	4.12298e-05	-0.000142498
112.672	-0.0248517	0.00105063	3.86716e-05	-0.000153433
112.776	-0.0248593	0.00105457	3.61758e-05	-0.000164038
112.88	-0.0248673	0.0010583	3.37632e-05	-0.000174296
112.982	-0.0248757	0.00106185	3.14407e-05	-0.000184207
113.086	-0.0248843	0.00106522	2.92072e-05	-0.000193779
113.189	-0.0248933	0.00106843	2.70654e-05	-0.000203004
113.293	-0.0249025	0.00107148	2.50324e-05	-0.000211842
113.397	-0.0249119	0.00107435	2.31283e-05	-0.000220264
113.5	-0.0249215	0.00107707	2.13701e-05	-0.000228266
113.604	-0.0249312	0.00107964	1.97812e-05	-0.000235852
113.707	-0.024941	0.00108205	1.83969e-05	-0.000243077
113.811	-0.024951	0.00108428	1.72689e-05	-0.000250092
113.914	-0.0249611	0.00108629	1.64538e-05	-0.000257058
114.018	-0.0249714	0.00108809	1.59314e-05	-0.000264022
114.121	-0.0249817	0.00108968	1.55591e-05	-0.000270962
114.225	-0.0249923	0.00109107	1.5188e-05	-0.000277846
114.329	-0.0250029	0.00109225	1.47532e-05	-0.000284649
114.432	-0.0250137	0.00109326	1.42386e-05	-0.000291366
114.535	-0.0250244	0.00109411	1.3644e-05	-0.000298002
114.638	-0.0250352	0.00109484	1.29673e-05	-0.000304546
114.741	-0.0250459	0.00109546	1.2192e-05	-0.000310977
114.845	-0.0250564	0.00109601	1.12985e-05	-0.000317274
114.948	-0.0250669	0.0010965	1.02798e-05	-0.000323416
115.051	-0.0250772	0.00109697	9.12908e-06	-0.000329398
115.154	-0.0250874	0.00109747	7.82366e-06	-0.000335224
115.258	-0.0250974	0.00109801	6.34575e-06	-0.000340878
115.361	-0.0251073	0.00109856	4.70637e-06	-0.000346334
115.465	-0.0251171	0.00109911	2.92919e-06	-0.000351628
115.569	-0.0251268	0.00109963	1.0332e-06	-0.000356889
115.672	-0.0251365	0.00110011	-9.6522e-07	-0.000362251
115.776	-0.0251461	0.00110056	-3.05773e-06	-0.000367784
115.879	-0.0251556	0.00110096	-5.25473e-06	-0.000373492
115.983	-0.025165	0.00110131	-7.57332e-06	-0.000379354
116.086	-0.0251743	0.00110161	-1.00129e-05	-0.000385346
116.19	-0.0251834	0.00110188	-1.25524e-05	-0.000391447
116.293	-0.0251922	0.00110213	-1.51642e-05	-0.000397629
116.396	-0.0252004	0.00110235	-1.78403e-05	-0.000403879
116.499	-0.0252079	0.00110253	-2.06026e-05	-0.00041019
116.603	-0.0252149	0.00110264	-2.34719e-05	-0.000416545
116.706	-0.0252214	0.00110265	-2.64476e-05	-0.000422914
116.81	-0.0252274	0.00110254	-2.95195e-05	-0.000429253
116.913	-0.025233	0.00110229	-3.26779e-05	-0.000435518
117.017	-0.0252382	0.00110188	-3.59096e-05	-0.000441684
117.12	-0.025243	0.00110126	-3.91873e-05	-0.000447742
117.224	-0.0252475	0.00110039	-4.24734e-05	-0.000453692
117.327	-0.0252516	0.00109931	-4.57545e-05	-0.000459525
117.431	-0.0252553	0.00109802	-4.90437e-05	-0.000465231
117.535	-0.0252586	0.00109651	-5.23424e-05	-0.000470807
117.638	-0.0252616	0.00109478	-5.56276e-05	-0.000476257
117.741	-0.0252642	0.00109285	-5.88611e-05	-0.000481576
117.844	-0.0252665	0.00109074	-6.19913e-05	-0.000486746
117.947	-0.0252685	0.00108846	-6.49638e-05	-0.00049175
118.051	-0.0252702	0.00108602	-6.77475e-05	-0.000496589
118.155	-0.0252716	0.00108347	-7.0346e-05	-0.000501261
118.258	-0.0252726	0.00108082	-7.27726e-05	-0.000505746
118.362	-0.0252732	0.00107807	-7.50324e-05	-0.000510024
118.465	-0.0252735	0.00107522	-7.71378e-05	-0.000514088
118.568	-0.0252735	0.00107226	-7.91047e-05	-0.000517924
118.672	-0.0252731	0.00106919	-8.09316e-05	-0.000521499
118.776	-0.0252724	0.00106601	-8.26098e-05	-0.000524776
118.879	-0.0252714	0.00106274	-8.41422e-05	-0.000527731
118.983	-0.0252701	0.0010594	-8.55356e-05	-0.000530333
119.087	-0.0252686	0.00105602	-8.67855e-05	-0.000532545
119.189	-0.0252672	0.00105258	-8.7882e-05	-0.000534334
119.292	-0.0252658	0.00104907	-8.88308e-05	-0.00053569
119.396	-0.0252644	0.00104548	-8.9658e-05	-0.000536636
119.499	-0.0252629	0.00104183	-9.039e-05	-0.000537213
119.603	-0.0252613	0.00103813	-9.10468e-05	-0.000537455
119.706	-0.0252597	0.00103437	-9.16547e-05	-0.000537392
119.81	-0.025258	0.00103049	-9.22483e-05	-0.000537051
119.913	-0.0252562	0.00102651	-9.28491e-05	-0.000536431
120.017	-0.0252543	0.00102244	-9.34538e-05	-0.000535518
120.121	-0.0252524	0.00101831	-9.40552e-05	-0.00053431
120.224	-0.0252504	0.00101414	-9.46672e-05	-0.000532817
120.327	-0.0252483	0.00100998	-9.53155e-05	-0.000531037
120.43	-0.0252462	0.00100585	-9.60065e-05	-0.000528948
120.533	-0.0252439	0.00100177	-9.67198e-05	-0.000526511
120.637	-0.0252412	0.000997768	-9.74363e-05	-0.000523682
120.741	-0.0252377	0.000993821	-9.81433e-05	-0.000520431
120.844	-0.0252331	0.000989902	-9.88305e-05	-0.000516756
120.947	-0.0252272	0.000985998	-9.94994e-05	-0.000512666
121.051	-0.0252197	0.000982106	-0.000100149	-0.000508171
121.155	-0.0252102	0.000978205	-0.000100769	-0.000503285
121.259	-0.0251986	0.000974236	-0.000101356	-0.00049803
121.362	-0.0251847	0.000970077	-0.000101912	-0.000492421
121.466	-0.0251682	0.000965568	-0.000102424	-0.000486457
121.57	-0.025149	0.000960542	-0.000102871	-0.000480131
121.673	-0.025127	0.000954821	-0.000103237	-0.000473441
121.777	-0.0251019	0.000948212	-0.000103503	-0.000466403
121.88	-0.0250736	0.000940521	-0.000103654	-0.000459059
121.982	-0.0250419	0.000931598	-0.000103683	-0.00045144
122.086	-0.0250066	0.000921369	-0.000103584	-0.000443555
122.19	-0.0249677	0.000909812	-0.000103344	-0.000435418
122.293	-0.024925	0.000896904	-0.000102952	-0.000427073
122.397	-0.0248784	0.000882588	-0.000102391	-0.000418571
122.501	-0.0248278	0.000866784	-0.000101647	-0.000409934
122.603	-0.0247729	0.000849409	-0.000100727	-0.000401145
122.706	-0.0247139	0.000830393	-9.96733e-05	-0.000392217
122.809	-0.0246504	0.000809675	-9.85469e-05	-0.000383267
122.913	-0.0245825	0.000787214	-9.73813e-05	-0.000374409
123.016	-0.0245102	0.000763006	-9.61811e-05	-0.000365661
123.12	-0.0244334	0.000737093	-9.49599e-05	-0.000356994
123.223	-0.0243521	0.000709527	-9.37363e-05	-0.000348392
123.327	-0.0242662	0.00068034	-9.25076e-05	-0.000339843
123.429	-0.0241757	0.000649559	-9.1264e-05	-0.000331327
123.532	-0.0240806	0.000617204	-9.00126e-05	-0.000322847
123.636	-0.0239809	0.000583272	-8.87753e-05	-0.000314439
123.739	-0.0238765	0.000547743	-8.75838e-05	-0.000306138
123.843	-0.0237675	0.000510587	-8.64867e-05	-0.000297959
123.946	-0.023654	0.000471745	-8.55283e-05	-0.000289917
124.05	-0.023536	0.00043113	-8.47154e-05	-0.000282036
124.154	-0.0234134	0.000388652	-8.40306e-05	-0.00027436
124.257	-0.0232863	0.000344238	-8.34531e-05	-0.00026694
124.361	-0.0231547	0.000297822	-8.29448e-05	-0.000259804
124.464	-0.0230186	0.000249328	-8.24468e-05	-0.000252953
124.568	-0.0228782	0.000198682	-8.19199e-05	-0.000246384
124.672	-0.0227334	0.000145826	-8.13621e-05	-0.000240115
124.774	-0.0225843	9.07233e-05	-8.07789e-05	-0.000234155
124.878	-0.0224308	3.33388e-05	-8.01755e-05	-0.000228484
124.982	-0.0222732	-2.63768e-05	-7.95682e-05	-0.000223059
125.085	-0.0221113	-8.84755e-05	-7.89687e-05	-0.00021786
125.188	-0.0219453	-0.000152994	-7.83713e-05	-0.000212877
125.291	-0.0217753	-0.000219938	-7.77673e-05	-0.000208085
125.395	-0.0216013	-0.000289284	-7.71574e-05	-0.000203451
125.498	-0.0214234	-0.000361011	-7.65478e-05	-0.000198946
125.6	-0.0212417	-0.00043511	-7.5941e-05	-0.00019454
125.704	-0.0210565	-0.000511597	-7.53373e-05	-0.000190214
125.808	-0.0208677	-0.000590506	-7.47313e-05	-0.000185974
125.911	-0.0206756	-0.000671872	-7.40641e-05	-0.000181838
126.015	-0.0204802	-0.000755709	-7.32069e-05	-0.000177818
126.118	-0.0202816	-0.000842008	-7.20466e-05	-0.000173916
126.223	-0.02008	-0.000930752	-7.05398e-05	-0.000170132
126.326	-0.0198756	-0.00102191	-6.86807e-05	-0.000166481
126.43	-0.0196684	-0.00111543	-6.64792e-05	-0.000162996
126.534	-0.0194586	-0.00121126	-6.3949e-05	-0.000159702
126.636	-0.0192463	-0.00130938	-6.10997e-05	-0.000156584
126.739	-0.0190316	-0.00140977	-5.79593e-05	-0.000153613
126.843	-0.0188145	-0.00151241	-5.45863e-05	-0.000150772
126.947	-0.0185953	-0.0016173	-5.10387e-05	-0.000148054
127.051	-0.018374	-0.00172442	-4.73403e-05	-0.000145448
127.154	-0.0181506	-0.00183375	-4.34864e-05	-0.000142954
127.258	-0.0179254	-0.00194527	-3.94689e-05	-0.000140589
127.361	-0.0176984	-0.00205893	-3.52881e-05	-0.000138358
127.464	-0.0174698	-0.00217465	-3.09516e-05	-0.000136248
127.566	-0.0172397	-0.00229238	-2.64727e-05	-0.000134253
127.67	-0.0170083	-0.00241209	-2.18623e-05	-0.00013238
127.773	-0.0167755	-0.00253378	-1.71255e-05	-0.000130635
127.877	-0.0165415	-0.00265745	-1.22636e-05	-0.000129025
127.98	-0.0163063	-0.00278313	-7.26876e-06	-0.000127559
128.084	-0.0160702	-0.00291079	-2.13209e-06	-0.000126248
128.188	-0.0158333	-0.0030404	3.13999e-06	-0.000125101
128.291	-0.0155957	-0.00317188	8.53549e-06	-0.000124132
128.395	-0.0153575	-0.00330511	1.40521e-05	-0.000123361
128.499	-0.0151189	-0.00343998	1.96927e-05	-0.000122805
128.601	-0.01488	-0.00357642	2.54473e-05	-0.000122472
128.704	-0.0146408	-0.00371436	3.12836e-05	-0.000122362
128.808	-0.0144015	-0.00385376	3.71708e-05	-0.000122462
128.911	-0.0141622	-0.0039946	4.30961e-05	-0.000122754
129.015	-0.0139228	-0.00413685	4.90564e-05	-0.000123224
129.119	-0.0136834	-0.00428052	5.50616e-05	-0.000123862
129.221	-0.0134437	-0.00442556	6.11432e-05	-0.000124646
129.324	-0.013204	-0.00457193	6.73367e-05	-0.000125536
129.428	-0.0129642	-0.00471956	7.36551e-05	-0.000126501
129.531	-0.0127245	-0.00486838	8.00827e-05	-0.000127535
129.635	-0.0124849	-0.00501833	8.65879e-05	-0.000128659
129.738	-0.0122456	-0.00516935	9.31328e-05	-0.000129919
129.842	-0.0120067	-0.00532143	9.96833e-05	-0.000131323
129.946	-0.0117683	-0.00547453	0.000106235	-0.000132778
130.049	-0.0115305	-0.00562862	0.000112799	-0.000134156
130.152	-0.0112935	-0.00578365	0.00011936	-0.000135405
130.255	-0.0110573	-0.00593955	0.00012588	-0.000136542
130.358	-0.0108221	-0.00609627	0.000132311	-0.000137603
130.462	-0.0105879	-0.00625374	0.000138616	-0.000138594
130.565	-0.0103549	-0.00641186	0.000144792	-0.000139501
130.669	-0.0101232	-0.00657051	0.000150853	-0.000140327
130.773	-0.00989271	-0.00672962	0.000156816	-0.000141082
130.876	-0.00966365	-0.00688909	0.0001627	-0.000141755
130.98	-0.00943607	-0.00704884	0.000168518	-0.000142322
131.083	-0.00921005	-0.00720879	0.000174267	-0.000142766
131.186	-0.00898564	-0.00736891	0.00017992	-0.000143072
131.29	-0.00876291	-0.00752914	0.000185441	-0.000143228
131.394	-0.0085419	-0.00768944	0.000190806	-0.000143236
131.497	-0.00832268	-0.00784976	0.000196012	-0.000143102
131.601	-0.00810534	-0.00801004	0.000201075	-0.000142841
131.704	-0.00788997	-0.00817027	0.000206026	-0.000142464
131.808	-0.00767663	-0.00833038	0.000210885	-0.000141958
131.912	-0.00746539	-0.0084903	0.000215653	-0.000141299
132.015	-0.00725633	-0.00864995	0.000220332	-0.000140462
132.118	-0.0070495	-0.00880926	0.000224926	-0.000139428
132.222	-0.00684491	-0.00896815	0.000229445	-0.000138195
132.326	-0.00664259	-0.00912655	0.00023391	-0.000136784
132.429	-0.00644254	-0.00928439	0.000238354	-0.000135212
132.533	-0.0062448	-0.00944159	0.000242782	-0.000133479
132.636	-0.00604942	-0.00959807	0.00024717	-0.000131573
132.739	-0.00585646	-0.00975375	0.000251508	-0.000129481
132.842	-0.00566596	-0.00990862	0.000255804	-0.000127192
132.944	-0.00547791	-0.0100626	0.000260059	-0.000124704
133.048	-0.00529238	-0.0102157	0.000264252	-0.000122029
133.151	-0.00510942	-0.0103679	0.00026835	-0.000119193
133.254	-0.00492908	-0.0105191	0.000272344	-0.000116222
133.356	-0.0047514	-0.0106691	0.000276247	-0.000113117
133.46	-0.0045764	-0.0108181	0.000280086	-0.000109857
133.564	-0.0044041	-0.0109658	0.000283875	-0.000106426
133.667	-0.00423453	-0.0111122	0.000287597	-0.000102824
133.771	-0.00406774	-0.0112573	0.00029122	-9.90689e-05
133.875	-0.00390372	-0.011401	0.000294733	-9.51891e-05
133.977	-0.00374251	-0.0115433	0.000298135	-9.12087e-05
134.08	-0.00358412	-0.0116841	0.000301418	-8.71301e-05
134.184	-0.00342855	-0.0118234	0.000304569	-8.29412e-05
134.287	-0.00327579	-0.0119612	0.000307584	-7.86363e-05
134.391	-0.00312581	-0.0120975	0.000310471	-7.4223e-05
134.494	-0.00297859	-0.0122321	0.00031326	-6.9707e-05
134.598	-0.00283412	-0.0123652	0.000315968	-6.50863e-05
134.707	-0.00269243	-0.0124967	0.000318597	-6.03558e-05
134.809	-0.00255356	-0.0126265	0.000321171	-5.55125e-05
134.913	-0.00241756	-0.0127547	0.000323724	-5.05685e-05
135.017	-0.00228446	-0.0128811	0.0003263	-4.55541e-05
135.121	-0.00215429	-0.0130057	0.000328934	-4.04983e-05
135.223	-0.00202707	-0.0131286	0.000331616	-3.54122e-05
135.327	-0.00190281	-0.0132497	0.000334325	-3.02915e-05
135.431	-0.00178151	-0.013369	0.000337072	-2.51232e-05
135.534	-0.00166316	-0.0134864	0.00033989	-1.98913e-05
135.638	-0.00154778	-0.0136021	0.000342799	-1.45918e-05
135.741	-0.00143536	-0.013716	0.0003458	-9.24504e-06
135.845	-0.00132592	-0.0138281	0.000348874	-3.87244e-06
135.948	-0.00121947	-0.0139383	0.000351973	1.52958e-06
136.052	-0.00111603	-0.0140466	0.000355068	6.97913e-06
136.154	-0.00101562	-0.014153	0.000358156	1.24878e-05
136.258	-0.000918236	-0.0142576	0.000361227	1.80423e-05
136.361	-0.000823854	-0.0143603	0.000364253	2.36153e-05
136.465	-0.000732455	-0.0144611	0.000367204	2.9195e-05
136.569	-0.000644018	-0.0145599	0.000370052	3.47891e-05
136.672	-0.0005585	-0.0146569	0.000372765	4.04137e-05
136.774	-0.000475861	-0.0147518	0.000375326	4.60841e-05
136.878	-0.00039607	-0.0148449	0.000377744	5.18037e-05
136.982	-0.000319102	-0.014936	0.000380027	5.75608e-05
137.085	-0.000244939	-0.0150252	0.000382152	6.33293e-05
137.188	-0.00017357	-0.0151124	0.000384096	6.90825e-05
137.291	-0.000104974	-0.0151979	0.000385874	7.48094e-05
137.395	-3.91139e-05	-0.0152815	0.000387516	8.05109e-05
137.498	2.4067e-05	-0.0153636	0.000389052	8.61821e-05
137.602	8.4627e-05	-0.0154439	0.000390483	9.18053e-05
137.705	0.000142613	-0.0155227	0.000391793	9.73638e-05
137.809	0.000198061	-0.0155997	0.000392981	0.000102851
137.913	0.000251001	-0.0156751	0.000394059	0.000108271
138.015	0.000301451	-0.0157487	0.000395021	0.000113653
138.118	0.000349432	-0.0158207	0.000395847	0.000119047
138.222	0.000394979	-0.0158909	0.000396518	0.000124498
138.326	0.000438151	-0.0159595	0.000397028	0.000130013
138.429	0.000479004	-0.0160264	0.000397353	0.000135568
138.532	0.000517599	-0.0160917	0.000397446	0.000141132
138.635	0.000553993	-0.0161553	0.000397278	0.000146671
138.737	0.000588224	-0.0162172	0.000396855	0.000152169
138.841	0.000620332	-0.0162775	0.00039622	0.000157644
138.944	0.000650344	-0.0163361	0.000395442	0.000163117
139.048	0.000678266	-0.0163931	0.000394583	0.000168609
139.151	0.000704095	-0.0164485	0.000393669	0.000174132
139.254	0.000727833	-0.0165023	0.000392703	0.000179682
139.357	0.000749483	-0.0165546	0.000391681	0.000185241
139.461	0.000769068	-0.0166053	0.000390601	0.000190789
139.565	0.000786632	-0.0166544	0.000389462	0.000196315
139.668	0.000802222	-0.0167018	0.000388249	0.000201815
139.772	0.000815882	-0.0167475	0.000386943	0.000207291
139.875	0.000827664	-0.0167914	0.000385538	0.000212748
139.979	0.000837633	-0.0168337	0.000384047	0.000218187
140.083	0.000845832	-0.0168743	0.000382502	0.000223621
140.185	0.000852287	-0.0169131	0.000380927	0.000229077
140.289	0.000857024	-0.0169502	0.000379324	0.00023458
140.393	0.000860066	-0.0169857	0.000377701	0.000240153
140.496	0.00086145	-0.0170195	0.000376073	0.000245835
140.6	0.000861225	-0.0170517	0.000374444	0.000251686
140.703	0.000859441	-0.0170822	0.000372829	0.000257743
140.807	0.000856156	-0.0171111	0.000371253	0.00026399
140.911	0.000851444	-0.0171385	0.000369731	0.000270389
141.014	0.000845399	-0.0171644	0.000368268	0.000276907
141.117	0.000838104	-0.0171888	0.000366851	0.000283532
141.221	0.000829612	-0.0172118	0.000365449	0.000290265
141.325	0.000819961	-0.0172333	0.000364062	0.000297097
141.428	0.000809202	-0.0172534	0.000362719	0.000304009
141.532	0.000797377	-0.0172722	0.000361442	0.000310968
141.635	0.000784514	-0.0172896	0.000360225	0.000317939
141.738	0.000770654	-0.0173056	0.000359031	0.000324901
141.841	0.000755835	-0.0173202	0.000357825	0.000331836
141.945	0.000740089	-0.0173335	0.000356601	0.000338734
142.048	0.000723454	-0.0173455	0.000355368	0.000345589
142.151	0.000705964	-0.0173563	0.000354125	0.000352384
142.255	0.000687635	-0.0173659	0.000352869	0.000359093
142.359	0.000668463	-0.0173744	0.000351586	0.000365676
142.462	0.000648447	-0.0173817	0.000350248	0.000372102
142.566	0.000627591	-0.0173878	0.000348849	0.00037836
142.669	0.000605909	-0.0173927	0.000347431	0.000384459
142.773	0.000583429	-0.0173964	0.000346069	0.0003904
142.877	0.000560211	-0.017399	0.000344813	0.000396176
142.98	0.000536336	-0.0174005	0.000343661	0.000401798
143.083	0.000511872	-0.017401	0.000342595	0.000407318
143.185	0.00048686	-0.0174005	0.000341606	0.00041277
143.289	0.000461312	-0.0173989	0.000340683	0.000418159
143.393	0.000435242	-0.0173965	0.000339803	0.000423479
143.496	0.000408669	-0.0173931	0.000338941	0.000428713
143.6	0.000381592	-0.017389	0.00033807	0.000433827
143.703	0.000354	-0.0173841	0.000337166	0.000438794
143.807	0.000325907	-0.0173784	0.00033621	0.000443609
143.911	0.000297357	-0.017372	0.00033521	0.000448277
144.013	0.000268392	-0.017365	0.000334192	0.000452801
144.117	0.000239039	-0.0173573	0.000333163	0.000457177
144.22	0.000209336	-0.0173489	0.000332088	0.000461409
144.322	0.000179338	-0.0173399	0.000330921	0.000465508
144.426	0.00014909	-0.0173304	0.000329637	0.000469489
144.529	0.000118604	-0.0173204	0.000328236	0.000473362
144.633	8.79039e-05	-0.01731	0.000326724	0.000477134
144.737	5.70615e-05	-0.0172991	0.000325098	0.00048081
144.84	2.61718e-05	-0.0172879	0.000323353	0.000484386
144.944	-4.71773e-06	-0.0172763	0.000321475	0.000487852
145.048	-3.55983e-05	-0.0172643	0.000319454	0.0004912
145.151	-6.64592e-05	-0.0172519	0.000317302	0.000494432
145.254	-9.72846e-05	-0.0172391	0.00031501	0.000497557
145.356	-0.000128057	-0.017226	0.00031256	0.000500589
145.46	-0.000158761	-0.0172125	0.000309968	0.000503554
145.564	-0.000189386	-0.0171986	0.000307285	0.000506482
145.667	-0.000219933	-0.0171844	0.000304573	0.000509397
145.77	-0.000250416	-0.0171698	0.00030188	0.00051231
145.874	-0.000280869	-0.0171549	0.000299234	0.000515246
145.978	-0.000311317	-0.0171395	0.000296651	0.00051824
146.081	-0.00034175	-0.0171238	0.000294137	0.000521314
146.185	-0.000372146	-0.0171078	0.00029169	0.000524452
146.289	-0.0004025	-0.0170916	0.000289304	0.000527615
146.392	-0.000432836	-0.0170751	0.000286969	0.000530775
146.496	-0.000463168	-0.0170583	0.000284666	0.000533921
146.599	-0.000493486	-0.0170413	0.000282373	0.000537037
146.702	-0.000523767	-0.0170239	0.000280083	0.000540086
146.804	-0.000553999	-0.0170062	0.00027781	0.000543037
146.907	-0.000584175	-0.0169882	0.000275574	0.000545877
147.011	-0.000614289	-0.0169699	0.000273393	0.000548588
147.114	-0.000644343	-0.0169513	0.000271296	0.000551154
147.218	-0.000674331	-0.0169325	0.00026931	0.000553573
147.32	-0.000704246	-0.0169134	0.000267457	0.000555858
147.423	-0.000734086	-0.0168941	0.000265745	0.000558038
147.526	-0.000763837	-0.0168746	0.000264176	0.000560136
147.63	-0.00079348	-0.016855	0.000262762	0.000562169
147.733	-0.000822995	-0.0168351	0.000261513	0.000564146
147.837	-0.000852377	-0.0168151	0.000260434	0.00056605
147.941	-0.000881634	-0.0167949	0.00025953	0.000567856
148.044	-0.000910762	-0.0167744	0.000258775	0.000569566
148.148	-0.000939718	-0.0167537	0.000258118	0.000571202
148.251	-0.000968426	-0.0167328	0.000257515	0.000572774
148.355	-0.00099681	-0.0167117	0.000256936	0.000574285
148.458	-0.00102483	-0.0166905	0.00025636	0.000575731
148.562	-0.00105249	-0.0166691	0.000255767	0.000577104
148.666	-0.00107978	-0.0166477	0.000255146	0.000578397
148.769	-0.00110668	-0.0166262	0.000254485	0.000579596
148.873	-0.00113322	-0.0166046	0.000253779	0.000580679
148.975	-0.00115942	-0.0165829	0.000253029	0.000581648
149.078	-0.0011853	-0.0165612	0.000252226	0.000582525
149.181	-0.00121088	-0.0165396	0.000251349	0.000583309
149.284	-0.00123614	-0.0165181	0.000250396	0.000583954
149.388	-0.00126103	-0.0164967	0.000249391	0.000584421
149.491	-0.00128557	-0.0164753	0.000248366	0.000584718
149.595	-0.00130977	-0.0164542	0.000247341	0.000584874
149.698	-0.00133365	-0.0164332	0.000246326	0.000584901
149.802	-0.00135721	-0.0164124	0.000245338	0.000584788
149.906	-0.00138041	-0.0163919	0.000244406	0.000584512
150.009	-0.00140323	-0.0163716	0.000243552	0.000584055
150.113	-0.00142563	-0.0163514	0.000242782	0.000583418
150.216	-0.00144757	-0.0163316	0.00024208	0.000582609
150.318	-0.00146901	-0.0163119	0.000241433	0.000581648
150.422	-0.00148993	-0.0162925	0.000240838	0.000580557
150.525	-0.00151035	-0.0162733	0.000240305	0.000579336
150.629	-0.00153027	-0.0162545	0.000239862	0.000577982
150.733	-0.0015497	-0.016236	0.000239544	0.000576497
150.836	-0.00156865	-0.0162178	0.000239375	0.000574864
150.94	-0.00158713	-0.0162001	0.00023936	0.00057306
151.044	-0.00160517	-0.0161828	0.000239491	0.000571101
151.147	-0.00162278	-0.0161661	0.000239743	0.000569035
151.251	-0.00163998	-0.01615	0.000240088	0.000566905
151.353	-0.00165675	-0.0161345	0.000240522	0.000564715
151.456	-0.00167308	-0.0161195	0.000241065	0.00056244
151.56	-0.00168896	-0.016105	0.000241725	0.000560049
151.663	-0.00170442	-0.0160911	0.000242491	0.000557513
151.767	-0.0017195	-0.0160778	0.000243335	0.0005548
151.871	-0.00173421	-0.0160651	0.000244221	0.000551888
151.974	-0.00174857	-0.0160531	0.0002451	0.000548769
152.077	-0.00176259	-0.0160417	0.000245914	0.000545438
152.181	-0.00177629	-0.016031	0.000246622	0.000541887
152.284	-0.0017897	-0.0160208	0.000247235	0.000538122
152.387	-0.00180281	-0.0160112	0.000247787	0.000534166
152.489	-0.00181562	-0.0160022	0.000248304	0.000530041
152.593	-0.00182812	-0.0159937	0.000248809	0.000525751
152.697	-0.00184033	-0.0159858	0.000249314	0.000521288
152.8	-0.00185225	-0.0159783	0.000249819	0.000516621
152.904	-0.00186391	-0.0159715	0.000250319	0.000511719
153.007	-0.00187533	-0.0159651	0.000250811	0.000506566
153.11	-0.00188651	-0.0159593	0.000251294	0.000501165
153.213	-0.00189746	-0.0159539	0.000251756	0.00049552
153.317	-0.00190817	-0.015949	0.000252181	0.000489642
153.42	-0.00191864	-0.0159444	0.000252549	0.000483546
153.522	-0.00192888	-0.0159403	0.000252845	0.000477244
153.626	-0.00193888	-0.0159365	0.000253054	0.000470751
153.73	-0.00194862	-0.0159331	0.000253152	0.000464073
153.833	-0.00195808	-0.0159299	0.000253135	0.000457217
153.937	-0.00196729	-0.0159271	0.000253024	0.000450198
154.041	-0.00197623	-0.0159246	0.00025284	0.000443055
154.143	-0.00198491	-0.0159224	0.000252591	0.000435814
154.246	-0.00199333	-0.0159205	0.000252277	0.000428479
154.35	-0.00200148	-0.0159189	0.000251922	0.000421057
154.453	-0.00200935	-0.0159176	0.000251554	0.000413565
154.557	-0.00201695	-0.0159166	0.00025117	0.000406038
154.661	-0.00202433	-0.0159159	0.00025075	0.000398525
154.763	-0.00203147	-0.0159156	0.000250292	0.000391063
154.866	-0.00203835	-0.0159157	0.000249814	0.000383671
154.97	-0.00204494	-0.015916	0.000249337	0.00037637
155.073	-0.00205124	-0.0159166	0.000248869	0.000369167
155.177	-0.00205727	-0.0159175	0.00024841	0.00036204
155.281	-0.00206301	-0.0159187	0.000247963	0.000354958
155.384	-0.00206846	-0.0159201	0.000247546	0.000347907
155.488	-0.00207365	-0.0159217	0.000247187	0.000340868
155.591	-0.00207857	-0.0159235	0.00024691	0.000333807
155.694	-0.00208325	-0.0159255	0.000246731	0.000326684
155.797	-0.00208771	-0.0159276	0.00024667	0.000319485
155.9	-0.00209201	-0.0159297	0.000246719	0.000312226
156.004	-0.00209618	-0.015932	0.000246833	0.000304925
156.108	-0.00210025	-0.0159343	0.000246985	0.000297567
156.211	-0.00210418	-0.0159367	0.000247181	0.000290125
156.315	-0.00210799	-0.0159391	0.000247424	0.000282595
156.419	-0.00211167	-0.0159415	0.000247713	0.000275008
156.521	-0.00211521	-0.0159439	0.000248048	0.000267399
156.624	-0.00211858	-0.0159462	0.000248435	0.000259792
156.728	-0.00212179	-0.0159487	0.000248877	0.00025219
156.831	-0.00212481	-0.0159511	0.000249362	0.000244589
156.935	-0.00212765	-0.0159536	0.000249877	0.000236994
157.039	-0.0021303	-0.0159564	0.000250419	0.00022944
157.142	-0.00213274	-0.0159594	0.000250988	0.000221973
157.245	-0.00213491	-0.0159627	0.00025157	0.000214622
157.348	-0.0021368	-0.0159662	0.000252149	0.000207409
157.451	-0.00213838	-0.01597	0.000252719	0.000200346
157.56	-0.00213965	-0.0159738	0.000253284	0.000193431
157.663	-0.00214061	-0.0159779	0.000253859	0.000186657
157.767	-0.00214128	-0.015982	0.00025446	0.000180021
157.87	-0.00214172	-0.0159861	0.000255105	0.00017351
157.974	-0.00214196	-0.0159903	0.000255821	0.000167129
158.077	-0.00214204	-0.0159945	0.000256638	0.000160906
158.181	-0.00214197	-0.0159988	0.000257571	0.000154884
158.285	-0.00214177	-0.016003	0.000258626	0.000149092
158.388	-0.00214145	-0.0160071	0.000259835	0.000143519
158.492	-0.00214103	-0.0160112	0.00026126	0.000138136
158.596	-0.00214049	-0.0160153	0.000263013	0.000132935
158.7	-0.00213979	-0.0160192	0.000265197	0.000127915
158.803	-0.00213892	-0.016023	0.00026784	0.000123074
158.907	-0.0021379	-0.0160268	0.000270934	0.000118424
159.01	-0.00213673	-0.0160304	0.000274463	0.00011398
159.112	-0.00213538	-0.0160339	0.000278403	0.00010973
159.216	-0.00213384	-0.0160371	0.000282719	0.000105671
159.319	-0.0021321	-0.0160402	0.000287377	0.000101837
159.423	-0.00213016	-0.016043	0.000292366	9.82755e-05
159.526	-0.00212801	-0.0160455	0.000297701	9.50225e-05
159.63	-0.00212566	-0.0160478	0.000303397	9.20825e-05
159.734	-0.00212313	-0.0160499	0.00030945	8.94387e-05
159.837	-0.00212044	-0.0160516	0.000315836	8.70677e-05
159.941	-0.00211761	-0.0160532	0.000322514	8.49301e-05
160.045	-0.00211462	-0.0160544	0.000329429	8.29938e-05
160.148	-0.00211145	-0.0160554	0.000336535	8.12707e-05
160.251	-0.00210811	-0.0160562	0.000343815	7.97959e-05
160.355	-0.00210461	-0.0160566	0.000351258	7.85895e-05
160.459	-0.00210095	-0.0160568	0.00035885	7.76518e-05
160.563	-0.00209715	-0.0160566	0.000366588	7.69625e-05
160.667	-0.00209322	-0.0160562	0.0003745	7.64833e-05
160.771	-0.00208919	-0.0160554	0.0003826	7.61814e-05
160.875	-0.00208511	-0.0160544	0.000390857	7.60419e-05
160.977	-0.00208101	-0.0160531	0.000399218	7.60523e-05
161.08	-0.0020769	-0.0160516	0.00040763	7.61895e-05
161.184	-0.0020728	-0.0160498	0.000416047	7.64202e-05
161.288	-0.00206869	-0.0160477	0.000424434	7.67015e-05
161.391	-0.00206457	-0.0160455	0.000432783	7.69945e-05
161.494	-0.00206044	-0.016043	0.000441106	7.72825e-05
161.596	-0.00205631	-0.0160403	0.000449408	7.75641e-05
161.699	-0.00205219	-0.0160373	0.000457675	7.7831e-05
161.803	-0.00204809	-0.016034	0.000465881	7.8064e-05
161.906	-0.00204398	-0.0160305	0.000474009	7.82523e-05
162.01	-0.00203979	-0.0160267	0.00048205	7.83966e-05
162.114	-0.00203554	-0.0160226	0.000489998	7.84943e-05
162.217	-0.00203135	-0.0160181	0.000497846	7.85408e-05
162.321	-0.00202738	-0.0160133	0.000505599	7.85486e-05
162.424	-0.00202368	-0.0160081	0.000513265	7.85499e-05
162.527	-0.00202026	-0.0160025	0.000520847	7.85756e-05
162.63	-0.00201716	-0.0159965	0.000528337	7.86437e-05
162.733	-0.00201441	-0.0159902	0.000535724	7.87807e-05
162.837	-0.00201198	-0.0159837	0.000542992	7.90282e-05
162.941	-0.00200984	-0.0159769	0.000550137	7.9413e-05
163.044	-0.00200794	-0.0159698	0.000557165	7.99379e-05
163.148	-0.00200626	-0.0159626	0.000564067	8.06001e-05
163.251	-0.00200478	-0.0159552	0.000570831	8.13816e-05
163.354	-0.00200351	-0.0159475	0.000577455	8.22469e-05
163.458	-0.00200245	-0.0159397	0.000583932	8.31639e-05
163.562	-0.00200163	-0.0159317	0.000590237	8.41092e-05
163.665	-0.00200107	-0.0159235	0.00059633	8.50645e-05
163.769	-0.00200076	-0.015915	0.000602166	8.60103e-05
163.873	-0.00200069	-0.0159062	0.000607718	8.69261e-05
163.976	-0.00200085	-0.0158972	0.000612965	8.78037e-05
164.079	-0.00200121	-0.015888	0.000617875	8.86465e-05
164.182	-0.00200177	-0.0158786	0.000622412	8.94555e-05
164.285	-0.0020025	-0.0158691	0.00062659	9.02322e-05
164.388	-0.00200339	-0.0158593	0.000630511	9.09851e-05
164.491	-0.00200442	-0.0158495	0.000634285	9.1728e-05
164.595	-0.00200563	-0.0158395	0.000637951	9.24814e-05
164.699	-0.00200703	-0.0158294	0.000641506	9.32631e-05
164.802	-0.00200864	-0.0158192	0.000644935	9.4075e-05
164.906	-0.0020104	-0.0158089	0.000648222	9.49151e-05
165.009	-0.0020123	-0.0157985	0.000651365	9.57927e-05
165.112	-0.00201431	-0.015788	0.000654393	9.67351e-05
165.215	-0.00201645	-0.0157775	0.000657359	9.77774e-05
165.318	-0.0020187	-0.0157669	0.000660292	9.89363e-05
165.421	-0.00202104	-0.0157561	0.000663182	0.000100212
165.523	-0.00202342	-0.0157453	0.000666017	0.000101622
165.627	-0.0020258	-0.0157344	0.000668812	0.000103193
165.731	-0.00202818	-0.0157233	0.000671596	0.000104939
165.834	-0.00203055	-0.015712	0.000674383	0.000106854
165.938	-0.0020329	-0.0157006	0.000677174	0.000108936
166.041	-0.00203523	-0.0156891	0.000679978	0.000111204
166.145	-0.00203753	-0.0156776	0.000682822	0.000113675
166.248	-0.00203979	-0.0156659	0.000685738	0.000116339
166.351	-0.00204202	-0.0156542	0.000688744	0.000119166
166.454	-0.00204421	-0.0156425	0.000691829	0.000122139
166.557	-0.00204636	-0.0156307	0.000694961	0.000125239
166.66	-0.00204845	-0.0156189	0.0006981	0.000128442
166.764	-0.00205048	-0.015607	0.000701219	0.000131731
166.867	-0.00205244	-0.015595	0.000704322	0.000135102
166.971	-0.00205432	-0.0155829	0.000707416	0.000138556
167.074	-0.00205613	-0.0155708	0.000710494	0.0001421
167.178	-0.00205788	-0.0155586	0.00071355	0.000145739
167.282	-0.00205955	-0.0155464	0.000716565	0.000149468
167.385	-0.00206119	-0.0155343	0.000719507	0.000153268
167.489	-0.0020628	-0.0155222	0.000722363	0.000157114
167.592	-0.00206438	-0.0155102	0.000725139	0.000161009
167.696	-0.00206593	-0.0154982	0.000727851	0.000164978
167.799	-0.00206743	-0.0154864	0.000730515	0.000169028
167.903	-0.00206887	-0.0154746	0.000733137	0.000173131
168.006	-0.00207027	-0.0154629	0.000735724	0.000177262
168.109	-0.00207168	-0.0154514	0.000738285	0.000181421
168.212	-0.00207313	-0.01544	0.000740833	0.000185629
168.315	-0.00207468	-0.0154289	0.000743376	0.000189919
168.419	-0.00207635	-0.0154179	0.000745918	0.00019432
168.523	-0.00207816	-0.0154072	0.000748456	0.000198849
168.626	-0.00208011	-0.0153967	0.000750986	0.00020351
168.73	-0.00208219	-0.0153864	0.000753506	0.000208295
168.833	-0.00208441	-0.0153763	0.000756003	0.000213203
168.936	-0.00208678	-0.0153665	0.000758469	0.00021825
169.04	-0.00208931	-0.0153569	0.000760907	0.00022344
169.144	-0.00209199	-0.0153476	0.000763326	0.000228748
169.247	-0.00209483	-0.0153386	0.000765744	0.000234155
169.351	-0.00209784	-0.0153299	0.000768176	0.000239665
169.454	-0.002101	-0.0153214	0.000770601	0.000245279
169.558	-0.00210433	-0.0153132	0.000772979	0.00025097
169.661	-0.00210779	-0.0153052	0.000775292	0.000256707
169.765	-0.00211137	-0.0152975	0.000777539	0.000262461
169.869	-0.00211502	-0.0152901	0.000779725	0.0002682
169.972	-0.00211873	-0.0152829	0.000781866	0.000273871
170.076	-0.00212249	-0.0152761	0.000783988	0.000279435
170.179	-0.0021263	-0.0152695	0.000786102	0.000284886
170.283	-0.00213012	-0.0152632	0.000788207	0.000290234
170.386	-0.00213392	-0.0152572	0.000790283	0.000295489
170.489	-0.0021377	-0.0152515	0.000792309	0.000300664
170.593	-0.00214145	-0.0152461	0.000794269	0.000305758
170.697	-0.00214515	-0.0152411	0.000796139	0.000310756
170.8	-0.0021488	-0.0152364	0.000797887	0.000315654
170.904	-0.00215239	-0.0152321	0.000799496	0.000320468
171.007	-0.00215596	-0.0152281	0.000800979	0.00032523
171.11	-0.00215953	-0.0152244	0.000802362	0.000329958
171.214	-0.00216314	-0.015221	0.00080368	0.000334667
171.317	-0.00216684	-0.015218	0.000804972	0.000339371
171.421	-0.00217067	-0.0152152	0.000806269	0.000344057
171.525	-0.00217465	-0.0152128	0.000807595	0.000348694
171.628	-0.00217882	-0.0152107	0.000808969	0.000353271
171.732	-0.00218318	-0.0152089	0.000810397	0.000357794
171.835	-0.00218777	-0.0152073	0.000811872	0.000362274
171.937	-0.00219259	-0.015206	0.000813393	0.000366709
172.041	-0.00219767	-0.0152049	0.00081497	0.000371086
172.144	-0.002203	-0.015204	0.000816609	0.000375387
172.248	-0.00220859	-0.0152032	0.00081832	0.000379589
172.351	-0.00221441	-0.0152026	0.000820129	0.000383663
172.454	-0.00222049	-0.0152022	0.000822062	0.000387596
172.556	-0.00222682	-0.0152019	0.000824111	0.000391384
172.66	-0.00223339	-0.0152018	0.000826247	0.000395014
172.764	-0.00224014	-0.0152018	0.000828439	0.000398461
172.867	-0.00224702	-0.0152019	0.000830638	0.000401707
172.971	-0.00225403	-0.015202	0.000832797	0.00040473
173.075	-0.00226118	-0.0152023	0.000834884	0.000407509
173.178	-0.00226846	-0.0152026	0.000836877	0.00041002
173.282	-0.00227587	-0.015203	0.000838766	0.000412236
173.385	-0.00228339	-0.0152036	0.000840571	0.00041414
173.488	-0.00229103	-0.0152042	0.000842312	0.000415731
173.592	-0.00229879	-0.015205	0.000843971	0.000417011
173.696	-0.00230666	-0.015206	0.000845517	0.000417966
173.799	-0.00231466	-0.0152072	0.000846916	0.000418566
173.903	-0.00232278	-0.0152085	0.000848127	0.000418802
174.006	-0.00233105	-0.0152099	0.000849117	0.000418696
174.109	-0.00233945	-0.0152114	0.000849879	0.000418271
174.213	-0.00234794	-0.0152131	0.000850391	0.000417531
174.316	-0.00235646	-0.0152147	0.000850596	0.000416467
174.42	-0.00236499	-0.0152164	0.000850452	0.000415077
174.523	-0.00237351	-0.0152182	0.000849965	0.000413368
174.627	-0.00238199	-0.0152201	0.000849151	0.000411364
174.731	-0.00239042	-0.0152221	0.00084801	0.000409098
174.834	-0.0023988	-0.0152241	0.000846534	0.0004066
174.938	-0.00240714	-0.0152262	0.000844726	0.00040389
175.041	-0.00241541	-0.0152283	0.000842602	0.000400979
175.145	-0.00242359	-0.0152304	0.000840177	0.000397886
175.249	-0.00243165	-0.0152324	0.000837456	0.000394629
175.351	-0.00243956	-0.0152345	0.000834494	0.000391229
175.455	-0.00244728	-0.0152366	0.000831431	0.000387714
175.557	-0.00245475	-0.0152387	0.000828395	0.000384107
175.66	-0.00246194	-0.0152409	0.000825407	0.000380426
175.763	-0.00246883	-0.0152432	0.000822446	0.000376684
175.866	-0.0024754	-0.0152455	0.000819488	0.000372885
175.97	-0.00248164	-0.0152478	0.000816496	0.00036904
176.074	-0.00248759	-0.0152501	0.000813411	0.000365156
176.177	-0.00249325	-0.0152524	0.000810174	0.000361221
176.28	-0.00249864	-0.0152547	0.000806751	0.00035722
176.383	-0.00250378	-0.0152569	0.000803139	0.000353166
176.485	-0.00250864	-0.0152592	0.000799346	0.00034907
176.589	-0.00251322	-0.0152614	0.000795383	0.000344912
176.692	-0.00251755	-0.0152635	0.000791262	0.000340673
176.796	-0.0025216	-0.0152655	0.000786987	0.000336353
176.9	-0.00252537	-0.0152674	0.000782562	0.000331967
177.003	-0.00252887	-0.0152692	0.00077799	0.000327521
177.107	-0.00253211	-0.0152708	0.00077329	0.000323029
177.21	-0.00253509	-0.0152724	0.000768492	0.000318505
177.314	-0.00253782	-0.0152738	0.000763626	0.000313959
177.417	-0.00254029	-0.0152751	0.000758696	0.000309417
177.521	-0.00254251	-0.0152763	0.000753669	0.000304906
177.625	-0.00254448	-0.0152773	0.00074851	0.000300437
177.728	-0.00254623	-0.0152781	0.000743209	0.000295994
177.831	-0.0025478	-0.0152788	0.000737787	0.000291556
177.934	-0.0025492	-0.0152794	0.000732278	0.000287114
178.037	-0.00255043	-0.0152799	0.000726713	0.000282677
178.141	-0.00255148	-0.0152802	0.000721105	0.000278258
178.244	-0.00255234	-0.0152806	0.000715451	0.000273868
178.348	-0.00255301	-0.0152809	0.000709756	0.000269503
178.451	-0.00255346	-0.0152811	0.000704044	0.000265144
178.555	-0.00255368	-0.0152813	0.000698346	0.000260765
178.659	-0.00255368	-0.0152815	0.000692682	0.000256354
178.762	-0.00255346	-0.0152817	0.000687055	0.000251904
178.865	-0.00255303	-0.0152819	0.000681419	0.000247406
178.968	-0.00255239	-0.0152822	0.000675657	0.000242854
179.07	-0.00255154	-0.0152824	0.000669662	0.000238257
179.174	-0.0025505	-0.0152826	0.000663415	0.00023362
179.277	-0.00254931	-0.0152828	0.000656938	0.00022895
179.381	-0.002548	-0.0152829	0.000650252	0.000224223
179.484	-0.00254659	-0.0152829	0.000643379	0.000219406
179.587	-0.00254505	-0.015283	0.000636345	0.000214495
179.689	-0.00254338	-0.015283	0.000629175	0.000209502
179.793	-0.00254156	-0.0152829	0.000621893	0.000204419
179.897	-0.00253953	-0.0152829	0.000614517	0.000199236
180	-0.0025373	-0.0152828	0.000607052	0.000193953
180.104	-0.0025349	-0.0152828	0.000599504	0.000188564
180.208	-0.00253238	-0.0152827	0.000591895	0.000183055
180.311	-0.00252975	-0.0152826	0.000584266	0.000177409
180.42	-0.00252705	-0.0152823	0.00057666	0.000171597
180.523	-0.0025243	-0.0152818	0.000569104	0.000165607
180.627	-0.00252154	-0.0152809	0.000561602	0.000159449
180.73	-0.00251884	-0.0152793	0.000554136	0.000153151
180.834	-0.00251622	-0.0152768	0.000546676	0.000146757
180.938	-0.00251372	-0.0152733	0.000539208	0.000140318
181.041	-0.00251132	-0.0152684	0.000531755	0.000133863
181.145	-0.00250904	-0.0152621	0.000524333	0.000127403
181.248	-0.0025069	-0.015254	0.000516917	0.000120945
181.352	-0.00250493	-0.0152442	0.000509447	0.000114504
181.455	-0.00250315	-0.0152324	0.000501848	0.000108094
181.559	-0.00250158	-0.0152185	0.000494051	0.000101735
181.662	-0.00250024	-0.0152025	0.000485996	9.54353e-05
181.766	-0.0024991	-0.0151841	0.000477647	8.91869e-05
181.87	-0.00249815	-0.0151633	0.000468976	8.29679e-05
181.973	-0.00249733	-0.0151399	0.000459949	7.67554e-05
182.077	-0.00249665	-0.0151137	0.000450532	7.05518e-05
182.18	-0.0024961	-0.0150847	0.000440706	6.43893e-05
182.283	-0.00249573	-0.0150528	0.000430456	5.82944e-05
182.386	-0.00249558	-0.0150177	0.000419745	5.22817e-05
182.49	-0.00249564	-0.0149795	0.000408478	4.63703e-05
182.593	-0.00249591	-0.014938	0.000396495	4.05693e-05
182.696	-0.00249637	-0.0148933	0.00038361	3.48667e-05
182.8	-0.00249705	-0.0148452	0.000369627	2.92514e-05
182.904	-0.00249792	-0.0147939	0.000354375	2.37237e-05
183.007	-0.00249896	-0.0147392	0.00033776	1.82765e-05
183.111	-0.00250014	-0.0146811	0.000319729	1.2892e-05
183.214	-0.00250147	-0.0146195	0.00030022	7.56609e-06
183.317	-0.00250292	-0.0145546	0.000279184	2.31163e-06
183.42	-0.00250448	-0.0144863	0.000256601	-2.86296e-06
183.522	-0.00250617	-0.0144145	0.000232461	-7.96444e-06
183.626	-0.00250802	-0.0143393	0.000206767	-1.30123e-05
183.73	-0.00251003	-0.0142605	0.000179541	-1.8023e-05
183.833	-0.00251214	-0.0141782	0.000150805	-2.29846e-05
183.935	-0.00251433	-0.0140923	0.000120583	-2.78635e-05
184.039	-0.00251659	-0.014003	8.89034e-05	-3.26387e-05
184.143	-0.00251891	-0.0139102	5.58114e-05	-3.72996e-05
184.246	-0.00252127	-0.0138139	2.13653e-05	-4.18253e-05
184.35	-0.00252364	-0.0137142	-1.43552e-05	-4.61994e-05
184.453	-0.00252601	-0.013611	-5.12513e-05	-5.04344e-05
184.557	-0.00252838	-0.0135044	-8.92567e-05	-5.45698e-05
184.66	-0.00253075	-0.0133944	-0.000128364	-5.86509e-05
184.763	-0.00253315	-0.0132811	-0.000168589	-6.27059e-05
184.866	-0.00253555	-0.0131644	-0.000209944	-6.67467e-05
184.97	-0.00253795	-0.0130444	-0.000252431	-7.07885e-05
185.073	-0.00254033	-0.0129212	-0.000296044	-7.48567e-05
185.177	-0.00254266	-0.0127949	-0.000340768	-7.89586e-05
185.281	-0.00254495	-0.0126655	-0.000386567	-8.3066e-05
185.384	-0.0025472	-0.0125331	-0.000433392	-8.71519e-05
185.488	-0.00254945	-0.012398	-0.000481185	-9.12166e-05
185.591	-0.0025517	-0.0122601	-0.000529882	-9.52604e-05
185.695	-0.00255392	-0.0121196	-0.000579414	-9.92649e-05
185.798	-0.00255612	-0.0119765	-0.000629703	-0.000103211
185.9	-0.00255828	-0.0118309	-0.000680653	-0.000107093
186.004	-0.00256043	-0.0116829	-0.000732169	-0.000110921
186.108	-0.00256259	-0.0115325	-0.000784194	-0.000114711
186.211	-0.00256478	-0.0113797	-0.000836698	-0.000118478
186.315	-0.00256699	-0.0112246	-0.000889658	-0.00012224
186.419	-0.00256923	-0.0110674	-0.000943054	-0.000126026
186.522	-0.00257148	-0.0109081	-0.000996868	-0.000129858
186.625	-0.00257375	-0.0107469	-0.00105108	-0.000133739
186.729	-0.00257602	-0.0105839	-0.00110569	-0.000137664
186.832	-0.00257829	-0.0104191	-0.0011608	-0.000141636
186.936	-0.00258057	-0.0102526	-0.00121662	-0.000145648
187.04	-0.00258287	-0.0100845	-0.00127345	-0.000149673
187.143	-0.0025852	-0.00991492	-0.00133154	-0.000153684
187.246	-0.00258755	-0.00974387	-0.00139116	-0.000157657
187.349	-0.00258991	-0.00957143	-0.00145252	-0.000161564
187.452	-0.0025923	-0.00939768	-0.00151583	-0.000165377
187.556	-0.0025947	-0.0092227	-0.00158133	-0.00016911
187.659	-0.00259712	-0.00904659	-0.00164925	-0.000172817
187.763	-0.00259956	-0.00886944	-0.0017198	-0.000176536
187.867	-0.00260202	-0.00869132	-0.00179318	-0.000180225
187.97	-0.0026045	-0.00851229	-0.00186955	-0.000183716
188.072	-0.00260697	-0.00833241	-0.00194906	-0.000186835
188.176	-0.00260942	-0.00815177	-0.00203182	-0.00018953
188.28	-0.00261186	-0.00797052	-0.00211798	-0.00019182
188.383	-0.00261432	-0.00778876	-0.00220765	-0.000193719
188.487	-0.00261683	-0.00760657	-0.00230096	-0.00019522
188.59	-0.00261937	-0.00742402	-0.002398	-0.000196315
188.694	-0.00262191	-0.00724118	-0.00249885	-0.000196999
188.797	-0.00262443	-0.00705811	-0.00260359	-0.00019728
188.9	-0.00262694	-0.00687488	-0.00271229	-0.000197176
189.003	-0.00262945	-0.00669155	-0.002825	-0.000196697
189.106	-0.00263195	-0.0065082	-0.00294177	-0.000195839
189.209	-0.00263444	-0.00632493	-0.00306268	-0.000194585
189.313	-0.00263691	-0.0061418	-0.00318779	-0.000192919
189.416	-0.00263936	-0.00595889	-0.00331714	-0.000190838
189.519	-0.00264181	-0.00577629	-0.00345073	-0.000188349
189.622	-0.00264426	-0.00559414	-0.00358857	-0.000185458
189.725	-0.0026467	-0.00541252	-0.00373064	-0.000182156
189.828	-0.00264909	-0.00523154	-0.00387693	-0.00017842
189.932	-0.00265145	-0.00505127	-0.00402746	-0.000174237
190.035	-0.00265379	-0.00487175	-0.00418229	-0.000169609
190.139	-0.00265615	-0.00469304	-0.00434152	-0.000164534
190.242	-0.00265854	-0.00451518	-0.00450511	-0.000159018
190.346	-0.00266099	-0.0043382	-0.00467299	-0.000153083
190.45	-0.00266352	-0.00416214	-0.00484504	-0.000146761
190.553	-0.00266615	-0.00398708	-0.00502117	-0.000140092
190.657	-0.00266885	-0.00381307	-0.00520131	-0.000133121
190.76	-0.00267164	-0.00364014	-0.0053854	-0.00012587
190.863	-0.00267451	-0.0034683	-0.00557336	-0.000118344
190.967	-0.00267742	-0.00329758	-0.00576514	-0.000110562
191.07	-0.00268034	-0.00312802	-0.00596066	-0.00010254
191.174	-0.00268324	-0.00295964	-0.00615985	-9.42926e-05
191.278	-0.00268615	-0.00279253	-0.00636259	-8.58358e-05
191.381	-0.00268907	-0.00262676	-0.00656879	-7.72073e-05
191.484	-0.00269202	-0.00246237	-0.00677838	-6.8458e-05
191.588	-0.002695	-0.00229945	-0.00699125	-5.96253e-05
191.69	-0.002698	-0.00213805	-0.00720728	-5.07264e-05
191.794	-0.00270102	-0.0019782	-0.00742635	-4.17726e-05
191.898	-0.00270406	-0.00181994	-0.00764832	-3.27616e-05
192.001	-0.00270707	-0.00166331	-0.00787309	-2.36657e-05
192.105	-0.00271006	-0.00150835	-0.00810058	-1.44474e-05
192.208	-0.00271305	-0.00135511	-0.00833069	-5.0864e-06
192.312	-0.00271606	-0.00120361	-0.00856333	4.41795e-06
192.415	-0.00271912	-0.00105388	-0.00879837	1.40639e-05
192.519	-0.00272221	-0.000905961	-0.00903572	2.38553e-05
192.622	-0.00272533	-0.000759894	-0.0092753	3.37932e-05
192.726	-0.00272847	-0.000615733	-0.00951697	4.38712e-05
192.829	-0.00273162	-0.000473528	-0.00976063	5.40773e-05
192.932	-0.00273479	-0.000333306	-0.0100062	6.43904e-05
193.035	-0.00273796	-0.000195076	-0.0102536	7.47755e-05
193.139	-0.00274111	-5.88362e-05	-0.0105027	8.51913e-05
193.242	-0.00274425	7.54151e-05	-0.0107533	9.56081e-05
193.346	-0.00274738	0.000207676	-0.0110053	0.000106021
193.45	-0.00275046	0.000337935	-0.0112588	0.000116437
193.553	-0.00275348	0.000466177	-0.0115135	0.000126845
193.657	-0.00275641	0.000592388	-0.0117693	0.000137225
193.76	-0.00275924	0.000716539	-0.0120263	0.00014756
193.864	-0.00276196	0.00083857	-0.0122841	0.000157841
193.967	-0.00276455	0.00095842	-0.0125428	0.000168052
194.07	-0.00276698	0.00107605	-0.0128022	0.000178163
194.174	-0.00276926	0.00119145	-0.0130622	0.000188135
194.278	-0.00277138	0.00130464	-0.0133227	0.000197932
194.381	-0.00277332	0.00141565	-0.0135835	0.000207527
194.485	-0.00277506	0.00152448	-0.0138445	0.000216905
194.588	-0.00277661	0.0016311	-0.0141057	0.000226054
194.691	-0.00277796	0.0017355	-0.0143669	0.000234964
194.795	-0.00277912	0.00183766	-0.014628	0.000243645
194.899	-0.0027801	0.00193758	-0.0148889	0.000252133
195.002	-0.00278088	0.00203524	-0.0151495	0.000260467
195.105	-0.00278141	0.00213064	-0.0154096	0.000268685
195.208	-0.00278167	0.00222379	-0.0156692	0.000276824
195.312	-0.00278167	0.00231468	-0.0159282	0.000284895
195.415	-0.00278144	0.00240333	-0.0161865	0.000292879
195.519	-0.00278099	0.00248972	-0.016444	0.000300755
195.622	-0.00278036	0.00257385	-0.0167006	0.000308506
195.724	-0.00277955	0.00265574	-0.0169562	0.000316109
195.828	-0.00277859	0.00273542	-0.0172107	0.000323526
195.932	-0.00277745	0.00281295	-0.017464	0.000330727
196.035	-0.00277616	0.00288836	-0.0177162	0.000337697
196.139	-0.00277475	0.0029617	-0.017967	0.00034444
196.243	-0.00277325	0.00303302	-0.0182164	0.000350958
196.346	-0.00277168	0.00310234	-0.0184643	0.000357261
196.45	-0.00277002	0.00316969	-0.0187106	0.000363362
196.552	-0.00276825	0.00323506	-0.0189552	0.000369264
196.655	-0.00276636	0.00329849	-0.0191981	0.000374947
196.759	-0.00276435	0.00336003	-0.0194391	0.000380379
196.863	-0.00276219	0.00341978	-0.0196783	0.000385533
196.967	-0.00275989	0.00347785	-0.0199155	0.000390384
197.07	-0.00275743	0.00353431	-0.0201507	0.000394913
197.174	-0.00275481	0.00358917	-0.0203839	0.000399115
197.278	-0.00275198	0.00364245	-0.0206149	0.000402983
197.382	-0.00274894	0.00369417	-0.0208437	0.000406506
197.486	-0.00274569	0.0037443	-0.0210702	0.000409679
197.589	-0.00274224	0.00379284	-0.0212943	0.000412527
197.692	-0.00273861	0.00383981	-0.0215161	0.000415079
197.795	-0.00273483	0.00388522	-0.0217354	0.000417337
197.897	-0.0027309	0.0039291	-0.0219522	0.000419292
198.001	-0.00272688	0.00397148	-0.0221666	0.000420945
198.105	-0.00272278	0.00401235	-0.0223784	0.00042231
198.209	-0.00271852	0.00405172	-0.0225876	0.000423404
198.311	-0.00271404	0.00408959	-0.0227943	0.000424243
198.414	-0.00270933	0.00412595	-0.0229984	0.00042485
198.518	-0.00270439	0.00416083	-0.0231999	0.000425247
198.621	-0.00269921	0.00419425	-0.0233987	0.000425463
198.725	-0.00269381	0.00422622	-0.0235948	0.000425544
198.828	-0.00268817	0.00425674	-0.023788	0.000425526
198.931	-0.00268232	0.00428583	-0.0239785	0.000425423
199.034	-0.00267632	0.00431351	-0.0241662	0.00042525
199.138	-0.00267018	0.00433984	-0.0243511	0.000425039
199.241	-0.00266395	0.00436486	-0.0245331	0.00042481
199.345	-0.00265765	0.00438862	-0.0247124	0.000424536
199.449	-0.0026513	0.00441113	-0.0248888	0.000424153
199.552	-0.0026449	0.0044324	-0.0250623	0.00042359
199.655	-0.00263847	0.00445244	-0.0252328	0.000422793
199.759	-0.00263199	0.00447125	-0.0254004	0.000421724
199.863	-0.00262545	0.00448884	-0.0255649	0.000420369
199.966	-0.00261883	0.00450523	-0.0257264	0.00041874
200.07	-0.00261213	0.00452044	-0.025885	0.000416866
200.173	-0.00260539	0.00453446	-0.0260405	0.000414788
200.275	-0.00259863	0.00454726	-0.026193	0.000412545
200.379	-0.00259184	0.00455884	-0.0263424	0.000410155
200.482	-0.00258502	0.0045692	-0.0264888	0.00040763
200.586	-0.0025782	0.00457837	-0.0266321	0.000404987
200.69	-0.00257143	0.00458638	-0.0267723	0.00040223
200.793	-0.00256472	0.00459327	-0.0269095	0.000399343
200.896	-0.00255811	0.00459907	-0.0270437	0.000396304
201	-0.00255163	0.00460385	-0.0271749	0.000393104
201.104	-0.0025453	0.00460765	-0.0273032	0.000389744
201.207	-0.00253914	0.00461052	-0.0274287	0.000386228
201.311	-0.00253316	0.00461251	-0.0275513	0.000382567
201.415	-0.00252736	0.00461366	-0.027671	0.000378774
201.517	-0.00252175	0.00461401	-0.027788	0.000374853
201.62	-0.00251635	0.00461359	-0.0279022	0.000370811
201.724	-0.00251117	0.00461242	-0.0280135	0.000366658
201.828	-0.00250622	0.00461055	-0.028122	0.000362398
201.931	-0.00250152	0.00460797	-0.0282277	0.000358044
202.035	-0.00249709	0.00460471	-0.0283306	0.000353622
202.138	-0.00249296	0.0046008	-0.0284307	0.000349158
202.241	-0.00248917	0.00459628	-0.028528	0.000344668
202.344	-0.0024857	0.00459118	-0.0286224	0.000340164
202.446	-0.00248252	0.00458552	-0.0287141	0.000335654
202.55	-0.0024796	0.00457928	-0.0288031	0.000331129
202.654	-0.00247691	0.00457249	-0.0288894	0.000326576
202.758	-0.00247446	0.00456514	-0.028973	0.000321996
202.862	-0.00247226	0.00455727	-0.0290539	0.000317414
202.965	-0.00247033	0.00454888	-0.0291321	0.000312844
203.068	-0.0024687	0.00453997	-0.0292076	0.000308291
203.172	-0.00246736	0.00453053	-0.0292805	0.000303754
203.275	-0.00246632	0.0045206	-0.0293508	0.000299223
203.384	-0.00246558	0.00451022	-0.0294185	0.000294675
203.486	-0.00246514	0.0044994	-0.0294836	0.000290083
203.59	-0.002465	0.00448817	-0.0295463	0.000285424
203.693	-0.00246515	0.00447652	-0.0296065	0.000280675
203.796	-0.00246559	0.00446445	-0.0296642	0.000275835
203.899	-0.00246631	0.00445197	-0.0297195	0.000270925
204.003	-0.00246728	0.00443908	-0.0297725	0.00026596
204.106	-0.00246847	0.00442581	-0.0298231	0.000260916
204.21	-0.00246983	0.00441217	-0.0298713	0.000255761
204.314	-0.00247139	0.00439817	-0.0299173	0.000250509
204.417	-0.00247316	0.0043838	-0.0299609	0.00024521
204.521	-0.00247517	0.00436908	-0.0300024	0.000239903
204.625	-0.00247744	0.00435403	-0.0300417	0.000234592
204.728	-0.00247997	0.00433871	-0.030079	0.00022927
204.831	-0.00248271	0.00432312	-0.0301142	0.000223939
204.935	-0.00248561	0.00430727	-0.0301474	0.000218614
205.039	-0.00248848	0.00429119	-0.0301786	0.000213295
205.142	-0.00249119	0.00427489	-0.0302078	0.000207964
205.246	-0.00249373	0.00425839	-0.030235	0.000202611
205.348	-0.00249614	0.00424171	-0.0302602	0.000197251
205.452	-0.00249845	0.00422487	-0.0302835	0.00019191
205.556	-0.00250063	0.0042079	-0.0303049	0.00018661
205.66	-0.00250268	0.00419082	-0.0303245	0.000181385
205.763	-0.00250461	0.00417367	-0.0303422	0.000176251
205.866	-0.00250642	0.00415644	-0.0303581	0.000171202
205.97	-0.00250815	0.00413913	-0.0303721	0.00016623
206.073	-0.00250979	0.00412176	-0.0303843	0.000161323
206.177	-0.00251135	0.00410433	-0.0303947	0.000156476
206.281	-0.00251287	0.00408684	-0.0304033	0.000151701
206.384	-0.00251437	0.00406927	-0.0304101	0.000147018
206.488	-0.00251584	0.00405164	-0.0304153	0.000142442
206.591	-0.0025173	0.00403396	-0.030419	0.000137987
[truncated: 1,386 more rows]

## Sheet: Figure 1h
time	Resistance
S	Ohm
0	870.162
0.1	870.47
0.2	870.772
0.3	871.067
0.4	871.357
0.5	871.64
0.6	871.917
0.7	872.188
0.8	872.453
0.9	872.712
1	872.965
1.1	873.212
1.2	873.452
1.3	873.687
1.4	873.915
1.5	874.138
1.6	874.354
1.7	874.564
1.8	874.768
1.9	874.966
2	875.158
2.1	875.344
2.2	875.523
2.3	875.697
2.4	875.865
2.5	876.026
2.6	876.181
2.7	876.33
2.8	876.473
2.9	876.611
3	876.741
3.1	876.866
3.2	876.985
3.3	877.098
3.4	877.204
3.5	877.305
3.6	877.399
3.7	877.487
3.8	877.569
3.9	877.645
4	877.715
4.1	877.825
4.2	877.878
4.3	878.017
4.4	878.081
4.5	878.184
4.6	878.277
4.7	878.372
4.8	878.444
4.9	878.615
5	878.519
5.1	878.34
5.2	878.222
5.3	878.05
5.4	877.824
5.5	877.818
5.6	877.849
5.7	877.833
5.8	877.797
5.9	877.769
6	877.836
6.1	878.014
6.2	878.144
6.3	878.28
6.4	878.392
6.5	878.422
6.6	878.346
6.7	878.317
6.8	878.337
6.9	878.325
7	878.257
7.1	878.055
7.2	877.908
7.3	877.571
7.4	877.209
7.5	876.829
7.6	876.632
7.7	876.397
7.8	876.281
7.9	876.252
8	876.24
8.1	876.214
8.2	876.233
8.3	876.081
8.4	875.873
8.5	875.807
8.6	875.723
8.7	875.627
8.8	875.707
8.9	875.796
9	875.898
9.1	875.984
9.2	876.112
9.3	876.276
9.4	876.539
9.5	876.673
9.6	876.926
9.7	877.145
9.8	877.385
9.9	877.584
10	877.772
10.1	877.954
10.2	878.192
10.3	878.403
10.4	878.646
10.5	878.636
10.6	878.561
10.7	878.451
10.8	878.395
10.9	878.267
11	878.442
11.1	878.637
11.2	878.852
11.3	878.996
11.4	879.218
11.5	879.341
11.6	879.452
11.7	879.55
11.8	879.858
11.9	880.105
12	880.55
12.1	880.991
12.2	881.363
12.3	881.59
12.4	881.675
12.5	881.81
12.6	881.902
12.7	881.985
12.8	882.229
12.9	882.402
13	882.289
13.1	882.137
13.2	881.977
13.3	881.584
13.4	881.265
13.5	880.987
13.6	880.719
13.7	880.492
13.8	880.309
13.9	880.144
14	879.996
14.1	879.857
14.2	879.62
14.3	878.879
14.4	878.175
14.5	877.47
14.6	876.798
14.7	876.197
14.8	876.101
14.9	875.963
15	875.899
15.1	875.855
15.2	876.239
15.3	876.602
15.4	876.944
15.5	877.652
15.6	878.315
15.7	878.478
15.8	878.673
15.9	878.896
16	878.935
16.1	878.981
16.2	878.945
16.3	878.802
16.4	878.392
16.5	877.746
16.6	877.158
16.7	876.718
16.8	876.391
16.9	876.252
17	876.309
17.1	876.327
17.2	876.348
17.3	876.314
17.4	876.286
17.5	876.042
17.6	875.651
17.7	875.175
17.8	874.727
17.9	874.332
18	873.981
18.1	873.785
18.2	873.535
18.3	873.266
18.4	872.645
18.5	872.029
18.6	871.732
18.7	871.618
18.8	871.659
18.9	872.127
19	872.752
19.1	873.13
19.2	873.732
19.3	874.281
19.4	874.837
19.5	875.342
19.6	875.829
19.7	876.054
19.8	876.625
19.9	876.9
20	877.136
20.1	877.239
20.2	877.309
20.3	876.93
20.4	876.932
20.5	876.93
20.6	876.801
20.7	876.622
20.8	876.234
20.9	875.418
21	874.649
21.1	874.032
21.2	873.503
21.3	873.255
21.4	873.25
21.5	873.53
21.6	873.781
21.7	873.975
21.8	874.091
21.9	874.108
22	873.817
22.1	873.533
22.2	873.223
22.3	872.511
22.4	872.411
22.5	872.412
22.6	872.1
22.7	872.044
22.8	872.632
22.9	872.791
23	873.04
23.1	873.889
23.2	874.752
23.3	875.35
23.4	875.952
23.5	876.527
23.6	876.683
23.7	876.827
23.8	877.175
23.9	877.487
24	877.697
24.1	877.915
24.2	877.964
24.3	877.985
24.4	877.924
24.5	878.061
24.6	878.409
24.7	878.817
24.8	879.246
24.9	879.788
25	880.124
25.1	880.317
25.2	880.525
25.3	880.64
25.4	880.645
25.5	880.632
25.6	880.761
25.7	880.996
25.8	881.23
25.9	881.413
26	881.516
26.1	881.141
26.2	880.732
26.3	880.427
26.4	880.173
26.5	880.509
26.6	881.424
26.7	882.324
26.8	883.237
26.9	884.218
27	884.761
27.1	885.231
27.2	885.683
27.3	885.843
27.4	885.931
27.5	886.17
27.6	886.371
27.7	886.558
27.8	886.954
27.9	886.941
28	886.716
28.1	886.473
28.2	886.121
28.3	885.684
28.4	885.563
28.5	885.097
28.6	884.596
28.7	884.085
28.8	883.827
28.9	883.699
29	883.762
29.1	884.114
29.2	884.467
29.3	884.416
29.4	884.095
29.5	883.694
29.6	882.604
29.7	881.431
29.8	880.232
29.9	879.012
30	877.84
30.1	876.921
30.2	876.045
30.3	875.187
30.4	874.764
30.5	874.408
30.6	874.176
30.7	874.569
30.8	875.025
30.9	875.198
31	875.506
31.1	875.923
31.2	875.775
31.3	875.666
31.4	875.508
31.5	875.33
31.6	875.242
31.7	875.182
31.8	875.173
31.9	875.21
32	875.203
32.1	875.098
32.2	874.985
32.3	875.109
32.4	875.251
32.5	875.469
32.6	875.621
32.7	875.808
32.8	875.708
32.9	875.449
33	875.021
33.1	874.563
33.2	874.04
33.3	873.473
33.4	873.085
33.5	872.735
33.6	872.312
33.7	871.932
33.8	871.511
33.9	871.139
34	870.846
34.1	870.58
34.2	870.826
34.3	871.073
34.4	871.217
34.5	871.48
34.6	871.735
34.7	871.561
34.8	871.472
34.9	871.352
35	871.229
35.1	871.19
35.2	871.147
35.3	871.133
35.4	871.178
35.5	871.286
35.6	871.182
35.7	871.061
35.8	870.944
35.9	870.828
36	870.767
36.1	870.942
36.2	871.13
36.3	871.442
36.4	871.725
36.5	871.737
36.6	872.109
36.7	872.448
36.8	872.613
36.9	872.505
37	872.668
37.1	872.485
37.2	871.967
37.3	871.455
37.4	871.307
37.5	871.082
37.6	870.863
37.7	870.961
37.8	871.045
37.9	871.175
38	871.35
38.1	871.544
38.2	871.82
38.3	872.176
38.4	872.524
38.5	872.868
38.6	873.21
38.7	873.409
38.8	873.641
38.9	874.294
39	875.276
39.1	876.548
39.2	878.198
39.3	880.004
39.4	881.668
39.5	883.24
39.6	884.641
39.7	885.732
39.8	886.625
39.9	887.231
40	887.558
40.1	887.688
40.2	887.672
40.3	887.407
40.4	886.705
40.5	885.797
40.6	884.65
40.7	883.346
40.8	881.866
40.9	880.493
41	879.03
41.1	877.359
41.2	875.5
41.3	873.454
41.4	871.237
41.5	868.705
41.6	866.106
41.7	863.448
41.8	860.675
41.9	857.87
42	854.932
42.1	851.863
42.2	848.741
42.3	845.5
42.4	842.225
42.5	839.055
42.6	835.924
42.7	832.714
42.8	829.457
42.9	826.14
43	822.87
43.1	819.466
43.2	816.028
43.3	812.623
43.4	809.297
43.5	805.983
43.6	802.708
43.7	799.466
43.8	796.436
43.9	793.309
44	790.151
44.1	787.006
44.2	783.857
44.3	780.561
44.4	777.276
44.5	774.119
44.6	771.39
44.7	768.507
44.8	765.834
44.9	763.363
45	761.028
45.1	758.527
45.2	756.463
45.3	754.534
45.4	752.787
45.5	751.167
45.6	749.719
45.7	748.484
45.8	747.398
45.9	746.481
46	745.707
46.1	745.116
46.2	744.962
46.3	744.663
46.4	744.545
46.5	744.699
46.6	745.16
46.7	745.632
46.8	746.928
46.9	748.444
47	749.836
47.1	751.024
47.2	752.043
47.3	752.649
47.4	753.028
47.5	753.359
47.6	753.607
47.7	753.746
47.8	753.831
47.9	753.889
48	753.943
48.1	754.064
48.2	754.156
48.3	754.292
48.4	754.498
48.5	754.427
48.6	754.362
48.7	754.569
48.8	754.73
48.9	754.841
49	755.171
49.1	755.442
49.2	755.481
49.3	755.645
49.4	755.863
49.5	756.183
49.6	756.583
49.7	756.967
49.8	757.354
49.9	757.717
50	758.006
50.1	757.877
50.2	757.797
50.3	757.619
50.4	757.471
50.5	757.263
50.6	757.497
50.7	757.671
50.8	757.916
50.9	758.158
51	758.534
51.1	758.591
51.2	758.76
51.3	759
51.4	759.259
51.5	759.482
51.6	760.028
51.7	760.511
51.8	760.956
51.9	761.166
52	761.594
52.1	761.959
52.2	762.246
52.3	762.546
52.4	763.015
52.5	763.178
52.6	763.374
52.7	763.551
52.8	763.549
52.9	763.474
53	763.541
53.1	763.557
53.2	763.569
53.3	763.716
53.4	763.847
53.5	763.845
53.6	763.781
53.7	763.708
53.8	763.551
53.9	763.425
54	763.355
54.1	763.297
54.2	763.32
54.3	763.072
54.4	763.159
54.5	763.287
54.6	763.408
54.7	763.429
54.8	763.762
54.9	763.667
55	763.541
55.1	763.389
55.2	763.285
55.3	763.081
55.4	762.848
55.5	762.512
55.6	762.188
55.7	761.827
55.8	761.53
55.9	761.397
56	761.306
56.1	761.185
56.2	761.081
56.3	760.99
56.4	760.844
56.5	760.67
56.6	760.76
56.7	760.844
56.8	760.636
56.9	760.507
57	760.381
57.1	760.096
57.2	759.772
57.3	759.715
57.4	759.555
57.5	759.362
57.6	759.064
57.7	758.731
57.8	758.362
57.9	757.935
58	757.404
58.1	756.641
58.2	756.043
58.3	755.227
58.4	754.28
58.5	753.518
58.6	752.958
58.7	752.257
58.8	751.705
58.9	751.357
59	751.03
59.1	750.835
59.2	751.104
59.3	751.694
59.4	752.46
59.5	753.415
59.6	754.614
59.7	755.678
59.8	756.861
59.9	758.158
60	759.603
60.1	760.931
60.2	762.366
60.3	763.931
60.4	765.623
60.5	767.414
60.6	769.524
60.7	771.759
60.8	774.087
60.9	776.651
61	779.4
61.1	782.22
61.2	785.08
61.3	788.07
61.4	791.075
61.5	794.081
61.6	797.191
61.7	800.327
61.8	803.519
61.9	806.682
62	809.819
62.1	812.896
62.2	816.02
62.3	819.048
62.4	822.074
62.5	825.088
62.6	828.063
62.7	830.921
62.8	833.825
62.9	836.674
63	839.544
63.1	842.086
63.2	844.687
63.3	847.286
63.4	849.948
63.5	852.634
63.6	855.586
63.7	858.489
63.8	861.349
63.9	864.051
64	866.522
64.1	868.85
64.2	871.051
64.3	873.074
64.4	874.93
64.5	876.696
64.6	878.347
64.7	880.087
64.8	881.653
64.9	883.102
65	884.268
65.1	885.568
65.2	886.348
65.3	886.897
65.4	887.165
65.5	887.596
65.6	887.454
65.7	887.091
65.8	886.484
65.9	885.709
66	884.346
66.1	883.065
66.2	881.841
66.3	880.795
66.4	880.089
66.5	879.718
66.6	879.194
66.7	878.837
66.8	878.427
66.9	877.973
67	877.62
67.1	877.456
67.2	877.314
67.3	877.191
67.4	876.607
67.5	875.886
67.6	875.28
67.7	874.609
67.8	874.044
67.9	873.913
68	873.835
68.1	873.756
68.2	873.709
68.3	873.739
68.4	873.792
68.5	873.41
68.6	873.096
68.7	872.879
68.8	872.608
68.9	872.397
69	872.729
69.1	872.974
69.2	873.21
69.3	873.52
69.4	873.728
69.5	873.799
69.6	873.904
69.7	873.985
69.8	874.043
69.9	874.084
70	874.195
70.1	874.351
70.2	874.498
70.3	874.668
70.4	874.885
70.5	875.064
70.6	875.179
70.7	875.291
70.8	875.49
70.9	875.664
71	876.043
71.1	876.407
71.2	877.086
71.3	877.715
71.4	878.186
71.5	878.514
71.6	878.882
71.7	879.03
71.8	879.228
71.9	879.542
72	879.904
72.1	880.264
72.2	880.258
72.3	880.272
72.4	880.345
72.5	880.504
72.6	880.723
72.7	881.335
72.8	881.766
72.9	882.265
73	882.712
73.1	883.164
73.2	883.229
73.3	883.417
73.4	883.539
73.5	883.664
73.6	883.367
73.7	883.412
73.8	883.438
73.9	883.392
74	883.324
74.1	883.571
74.2	883.079
74.3	882.615
74.4	882.265
74.5	881.747
74.6	881.263
74.7	881.447
74.8	881.563
74.9	881.616
75	881.735
75.1	881.679
75.2	881.614
75.3	881.137
75.4	880.624
75.5	880.342
75.6	880.324
75.7	880.337
75.8	880.881
75.9	881.378
76	881.67
76.1	881.903
76.2	882.082
76.3	882.268
76.4	882.438
76.5	882.594
76.6	883.158
76.7	883.794
76.8	884.498
76.9	885.272
77	886.118
77.1	886.492
77.2	886.878
77.3	887.213
77.4	887.546
77.5	887.873
77.6	888.252
77.7	888.535
77.8	888.781
77.9	888.966
78	889.207
78.1	889.325
78.2	888.983
78.3	888.427
78.4	887.865
78.5	887.231
78.6	886.799
78.7	887.124
78.8	888.021
78.9	889.151
79	890.487
79.1	891.715
79.2	893.112
79.3	894.25
79.4	895.166
79.5	896.042
79.6	896.824
79.7	897.221
79.8	897.426
79.9	897.35
80	896.875
80.1	896.148
80.2	895.073
80.3	894.174
80.4	893.182
80.5	892.094
80.6	890.843
80.7	889.441
80.8	887.205
80.9	884.825
81	882.455
81.1	879.994
81.2	877.395
81.3	875.034
81.4	872.51
81.5	869.669
81.6	866.692
81.7	863.636
81.8	860.363
81.9	856.968
82	853.537
82.1	849.929
82.2	846.242
82.3	842.593
82.4	839.099
82.5	835.864
82.6	832.261
82.7	828.758
82.8	825.266
82.9	821.674
83	817.828
83.1	814.458
83.2	811.074
83.3	807.808
83.4	804.913
83.5	802.092
83.6	799.506
83.7	796.966
83.8	794.381
83.9	791.44
84	788.599
84.1	785.894
84.2	783.276
84.3	780.733
84.4	778.222
84.5	775.786
84.6	773.183
84.7	770.753
84.8	768.419
84.9	766.137
85	764.04
85.1	762.186
85.2	760.459
85.3	758.843
85.4	757.362
85.5	755.918
85.6	754.467
85.7	753.107
85.8	751.98
85.9	751.04
86	750.536
86.1	750.165
86.2	750.031
86.3	750.553
86.4	751.672
86.5	752.902
86.6	754.555
86.7	756.598
86.8	758.234
86.9	759.351
87	760.197
87.1	760.744
87.2	760.863
87.3	760.5
87.4	760.165
87.5	759.784
87.6	759.374
87.7	758.788
87.8	758.355
87.9	757.839
88	757.33
88.1	756.773
88.2	756.357
88.3	756.032
88.4	756.01
88.5	755.987
88.6	755.864
88.7	755.739
88.8	755.593
88.9	755.521
89	755.507
89.1	754.948
89.2	754.402
89.3	753.987
89.4	753.314
89.5	752.642
89.6	752.665
89.7	752.758
89.8	752.799
89.9	752.794
90	752.846
90.1	752.904
90.2	752.964
90.3	753.075
90.4	753.916
90.5	754.689
90.6	755.194
90.7	756.187
90.8	757.347
90.9	757.85
91	758.417
91.1	759.277
91.2	759.684
91.3	759.898
91.4	759.877
91.5	759.87
91.6	759.798
91.7	759.733
91.8	759.654
91.9	759.786
92	759.905
92.1	760.062
92.2	759.951
92.3	759.768
92.4	759.584
92.5	759.441
92.6	759.291
92.7	759.391
92.8	759.534
92.9	759.602
93	759.676
93.1	759.644
93.2	759.474
93.3	759.255
93.4	759.11
93.5	758.846
93.6	758.685
93.7	758.663
93.8	758.744
93.9	758.806
94	759.011
94.1	759.026
94.2	759.07
94.3	759.132
94.4	759.111
94.5	759.009
94.6	759.074
94.7	759.06
94.8	758.774
94.9	758.468
95	758.162
95.1	757.859
95.2	757.538
95.3	757.382
95.4	757.263
95.5	757.179
95.6	757.125
95.7	757.051
95.8	757.175
95.9	757.311
96	757.598
96.1	758.097
96.2	758.611
96.3	758.919
96.4	759.234
96.5	759.055
96.6	758.507
96.7	757.922
96.8	757.351
96.9	756.792
97	756.501
97.1	756.349
97.2	756.858
97.3	757.435
97.4	758.005
97.5	758.563
97.6	759.163
97.7	759.158
97.8	759.161
97.9	759.372
98	759.664
98.1	759.943
98.2	760.137
98.3	760.32
98.4	760.288
98.5	760.017
98.6	759.222
98.7	758.428
98.8	757.653
98.9	756.261
99	754.864
99.1	753.752
99.2	752.437
99.3	750.877
99.4	749.5
99.5	748.334
99.6	747.466
99.7	746.828
99.8	746.395
99.9	746.491
100	746.699
100.1	747.055
100.2	747.53
100.3	748.167
100.4	748.989
100.5	749.943
100.6	750.97
100.7	752.199
100.8	753.424
100.9	754.722
101	756.232
101.1	757.992
101.2	760.05
101.3	762.435
101.4	764.834
101.5	767.303
101.6	770.018
101.7	772.742
101.8	775.663
101.9	778.845
102	782.273
102.1	785.633
102.2	789.094
102.3	792.597
102.4	796.054
102.5	799.53
102.6	803.082
102.7	806.731
102.8	810.37
102.9	814.125
103	817.863
103.1	821.545
103.2	825.172
103.3	828.853
103.4	832.526
103.5	836.108
103.6	839.637
103.7	843.15
103.8	846.615
103.9	849.969
104	853.337
104.1	856.521
104.2	859.355
104.3	862.064
104.4	864.692
104.5	867.205
104.6	869.764
104.7	872.452
104.8	875.085
104.9	877.557
105	879.915
105.1	882.098
105.2	884.058
105.3	885.652
105.4	887.073
105.5	888.341
105.6	889.445
105.7	890.37
105.8	891.29
105.9	891.994
106	892.289
106.1	892.319
106.2	892.073
106.3	891.617
106.4	890.87
106.5	890.058
106.6	889.049
106.7	888.715
106.8	888.165
106.9	887.338
107	886.791
107.1	886.374
107.2	885.275
107.3	884.343
107.4	883.796
107.5	883.452
107.6	883.249
107.7	882.978
107.8	882.861
107.9	882.802
108	882.431
108.1	882.052
108.2	881.594
108.3	881.138
108.4	880.167
108.5	879.307
108.6	878.56
108.7	878.078
108.8	877.666
108.9	877.883
109	878.253
109.1	878.655
109.2	879.06
109.3	879.546
109.4	879.99
109.5	880.732
109.6	881.481
109.7	882.426
109.8	883.34
109.9	884.231
110	884.719
110.1	885.062
110.2	885.184
110.3	885.275
110.4	885.269
110.5	885.28
110.6	885.311
110.7	885.275
110.8	885.136
110.9	885.015
111	884.889
111.1	884.723
111.2	884.641
111.3	884.617
111.4	884.619
111.5	884.617
111.6	884.735
111.7	884.859
111.8	885.016
111.9	885.063
112	885.016
112.1	884.887
112.2	884.853
112.3	884.874
112.4	884.94
112.5	885.158
112.6	885.387
112.7	885.478
112.8	885.53
112.9	885.668
113	885.827
113.1	885.924
113.2	886.114
113.3	886.251
113.4	886.371
113.5	886.132
113.6	885.954
113.7	885.797
113.8	885.747
113.9	885.824
114	886.265
114.1	886.736
114.2	887.175
114.3	887.554
114.4	887.876
114.5	888.206
114.6	888.487
114.7	888.718
114.8	888.525
114.9	888.205
115	887.875
115.1	887.508
115.2	887.072
115.3	886.914
115.4	886.922
115.5	886.894
115.6	886.893
115.7	886.864
115.8	886.861
115.9	886.724
116	886.449
116.1	886.131
116.2	885.829
116.3	885.674
116.4	885.56
116.5	886.2
116.6	886.857
116.7	887.626
116.8	888.316
116.9	889.043
117	889.415
117.1	889.711
117.2	890.049
117.3	890.401
117.4	890.64
117.5	890.721
117.6	890.654
117.7	890.517
117.8	890.124
117.9	889.748
118	889.309
118.1	888.964
118.2	888.585
118.3	888.45
118.4	888.306
118.5	888.153
118.6	888.074
118.7	887.975
118.8	887.887
118.9	887.811
119	887.779
119.1	887.676
119.2	887.566
119.3	887.42
119.4	887.239
119.5	886.991
119.6	886.765
119.7	886.216
119.8	885.694
119.9	885.164
120	884.783
120.1	884.539
120.2	884.734
120.3	884.864
120.4	884.981
120.5	884.967
120.6	884.786
120.7	884.516
120.8	884.366
120.9	884.288
121	884.19
121.1	884.12
121.2	884.052
121.3	883.964
121.4	883.974
121.5	884.083
121.6	884.594
121.7	885.189
121.8	885.834
121.9	886.41
122	886.969
122.1	887.149
122.2	887.228
122.3	887.292
122.4	887.43
122.5	887.523
122.6	887.748
122.7	888.006
122.8	888.237
122.9	888.414
123	888.655
123.1	888.926
123.2	889.132
123.3	889.219
123.4	889.344
123.5	889.389
123.6	889.244
123.7	889.076
123.8	888.862
123.9	888.636
124	888.42
124.1	888.338
124.2	888.361
124.3	888.45
124.4	888.901
124.5	889.311
124.6	889.554
124.7	889.781
124.8	890.043
124.9	889.978
125	889.842
125.1	889.502
125.2	889.462
125.3	889.32
125.4	889.172
125.5	889.101
125.6	889.124
125.7	888.834
125.8	888.574
125.9	888.256
126	888.164
126.1	888.127
126.2	888.09
126.3	888
126.4	887.857
126.5	887.384
126.6	886.871
126.7	886.315
126.8	885.823
126.9	885.247
127	884.678
127.1	884.14
127.2	883.632
127.3	883.129
127.4	882.605
127.5	882.153
127.6	881.712
127.7	881.309
127.8	881.375
127.9	881.578
128	881.766
128.1	881.944
128.2	882.154
128.3	881.936
128.4	881.676
128.5	881.297
128.6	881.111
128.7	880.973
128.8	880.915
128.9	880.904
129	881.139
129.1	881.278
129.2	881.438
129.3	881.708
129.4	882.055
129.5	882.385
129.6	882.69
129.7	883.083
129.8	883.409
129.9	883.641
130	883.854
130.1	884.055
130.2	884.215
130.3	884.402
130.4	884.591
130.5	884.947
130.6	885.34
130.7	885.613
130.8	885.872
130.9	886.196
131	886.383
131.1	886.528
131.2	886.591
131.3	886.628
131.4	886.676
131.5	886.686
131.6	886.996
131.7	887.483
131.8	887.982
131.9	888.565
132	889.086
132.1	889.328
132.2	889.546
132.3	889.765
132.4	889.971
132.5	889.836
132.6	889.66
132.7	889.442
132.8	889.212
132.9	888.762
133	888.605
133.1	888.501
133.2	888.619
133.3	888.414
133.4	888.351
133.5	888.252
133.6	888.028
133.7	887.695
133.8	887.812
133.9	887.85
134	887.905
134.1	887.697
134.2	887.327
134.3	886.744
134.4	886.228
134.5	885.66
134.6	885.418
134.7	885.23
134.8	885.04
134.9	884.84
135	884.78
135.1	884.654
135.2	884.691
135.3	884.673
135.4	884.667
135.5	884.71
135.6	884.797
135.7	884.752
135.8	884.789
135.9	884.651
136	884.386
136.1	884.248
136.2	884.141
136.3	884.012
136.4	883.969
136.5	884.027
136.6	884.089
136.7	884.197
136.8	884.405
136.9	884.622
137	884.846
137.1	884.886
137.2	884.952
137.3	884.99
137.4	885.366
137.5	885.636
137.6	885.97
137.7	886.271
137.8	886.445
137.9	886.301
138	886.276
138.1	886.351
138.2	885.831
138.3	885.498
138.4	884.773
138.5	884.244
138.6	883.625
138.7	883.784
138.8	884.001
138.9	884.672
139	885.266
139.1	886.048
139.2	886.783
139.3	887.639
139.4	888.457
139.5	889.274
139.6	890.041
139.7	890.476
139.8	890.71
139.9	890.903
140	891.082
140.1	891.244
140.2	891.677
140.3	892.107
140.4	892.644
140.5	893.095
140.6	893.457
140.7	893.789
140.8	894.091
140.9	894.109
141	894.136
141.1	894.237
141.2	894.319
141.3	894.355
141.4	894.614
141.5	894.866
141.6	895.134
141.7	895.393
141.8	895.672
141.9	895.686
142	895.638
142.1	895.54
142.2	895.423
142.3	895.29
142.4	895.396
142.5	895.503
142.6	895.72
142.7	895.896
142.8	896.065
142.9	896.231
143	896.362
143.1	896.483
143.2	896.711
143.3	896.734
143.4	896.784
143.5	896.751
143.6	896.59
143.7	896.308
143.8	896.213
143.9	895.862
144	895.625
144.1	895.406
144.2	895.136
144.3	894.742
144.4	894.613
144.5	894.526
144.6	894.811
144.7	895.184
144.8	895.502
144.9	895.916
145	896.269
145.1	896.209
145.2	896.385
145.3	896.61
145.4	896.527
145.5	896.036
145.6	895.504
145.7	894.475
145.8	893.38
145.9	892.304
146	891.448
146.1	890.534
146.2	889.708
146.3	889.592
146.4	889.512
146.5	890.142
146.6	890.471
146.7	890.938
146.8	890.834
146.9	890.836
147	890.541
147.1	890.72
147.2	890.842
147.3	891.048
147.4	890.999
147.5	890.843
147.6	890.709
147.7	890.689
147.8	890.627
147.9	890.741
148	890.97
148.1	891.182
148.2	891.317
148.3	890.916
148.4	890.66
148.5	890.263
148.6	889.897
148.7	889.622
148.8	889.865
148.9	889.985
149	890.339
149.1	890.711
149.2	891.101
149.3	891.563
149.4	892.186
149.5	892.651
149.6	893.063
149.7	893.418
149.8	893.808
149.9	894.054
150	894.251
150.1	894.56
150.2	894.924
150.3	895.507
150.4	896.117
150.5	896.718
150.6	897.186
150.7	897.486
150.8	897.488
150.9	897.512
151	897.502
151.1	897.517
151.2	897.522
151.3	897.393
151.4	897.222
151.5	897.097
151.6	896.763
151.7	896.559
151.8	896.756
151.9	896.94
152	897.307
152.1	897.932
152.2	898.528
152.3	898.84
152.4	899.53
152.5	899.944
152.6	899.887
152.7	899.428
152.8	898.898
152.9	898.124
153	897.207
153.1	896.693
153.2	896.463
153.3	895.907
153.4	895.181
153.5	894.45
153.6	893.67
153.7	892.928
153.8	892.57
153.9	892.281
154	892.164
154.1	892.115
154.2	892.05
154.3	892.07
154.4	891.983
154.5	891.848
154.6	891.546
154.7	891.688
154.8	891.716
154.9	891.9
155	892.153
155.1	892.465
155.2	892.339
155.3	892.184
155.4	892.02
155.5	891.906
155.6	891.857
155.7	891.849
155.8	892.091
155.9	892.185
156	892.252
156.1	892.162
156.2	891.943
156.3	891.381
156.4	891.485
156.5	891.601
156.6	891.851
156.7	892.233
156.8	892.705
156.9	892.737
157	892.823
157.1	892.944
157.2	893.135
157.3	893.219
157.4	893.285
157.5	893.265
157.6	893.156
157.7	893.019
157.8	892.968
157.9	892.881
158	892.848
158.1	892.878
158.2	892.881
158.3	892.854
158.4	892.486
158.5	892.095
158.6	891.612
158.7	891.15
158.8	890.595
158.9	890.415
159	890.179
159.1	889.952
159.2	889.679
159.3	889.417
159.4	889.08
159.5	888.864
159.6	888.669
159.7	888.839
159.8	889.145
159.9	889.253
160	889.356
160.1	889.486
160.2	889.296
160.3	889.042
160.4	889.071
160.5	888.778
160.6	888.513
160.7	888.7
160.8	888.971
160.9	889.3
161	889.896
161.1	890.424
161.2	890.518
161.3	890.526
161.4	890.514
161.5	890.518
161.6	891.169
161.7	891.856
161.8	892.542
161.9	893.192
162	893.769
162.1	893.772
162.2	893.72
162.3	893.733
162.4	893.557
162.5	893.386
162.6	893.248
162.7	893.141
162.8	892.954
162.9	892.975
163	892.954
163.1	892.899
163.2	892.752
163.3	892.692
163.4	892.772
163.5	892.825
163.6	892.962
163.7	893.179
163.8	893.294
163.9	893.053
164	892.888
164.1	892.483
164.2	892.06
164.3	891.651
164.4	891.648
164.5	891.619
164.6	891.819
164.7	891.992
164.8	892.13
164.9	892.278
165	892.278
165.1	892.255
165.2	892.098
165.3	891.963
165.4	891.768
165.5	891.614
165.6	891.41
165.7	891.4
165.8	891.34
165.9	891.26
166	891.182
166.1	891.164
166.2	890.854
166.3	890.663
166.4	890.463
166.5	890.295
166.6	890.168
166.7	890.366
166.8	890.502
166.9	890.733
167	890.934
167.1	891.162
167.2	891.368
167.3	891.621
167.4	891.917
167.5	892.41
167.6	892.833
167.7	893.463
167.8	894.315
167.9	894.518
168	894.572
168.1	894.683
168.2	894.556
168.3	894.158
168.4	894.434
168.5	894.639
168.6	894.862
168.7	895.018
168.8	894.764
168.9	894.496
169	894.358
169.1	894.195
169.2	894.134
169.3	894.797
169.4	895.479
169.5	896.351
169.6	897.228
169.7	897.665
169.8	897.724
169.9	897.625
170	897.257
170.1	896.928
170.2	896.894
170.3	896.853
170.4	896.806
170.5	896.717
170.6	896.329
170.7	895.871
170.8	895.433
170.9	895.076
171	894.806
171.1	894.826
171.2	894.916
171.3	895.141
171.4	895.258
171.5	895.292
171.6	895.264
171.7	895.168
171.8	894.968
171.9	895.012
172	894.994
172.1	894.917
172.2	895.006
172.3	895.148
172.4	895.141
172.5	895.179
172.6	895.258
172.7	895.121
172.8	894.881
172.9	894.603
173	894.22
173.1	893.878
173.2	893.609
173.3	893.675
173.4	893.702
173.5	893.847
173.6	893.933
173.7	894.054
173.8	893.801
173.9	893.578
174	893.271
174.1	892.945
174.2	892.794
174.3	892.973
174.4	892.897
174.5	893.101
174.6	893.404
174.7	892.999
174.8	892.338
174.9	891.949
175	891.427
175.1	890.845
175.2	890.798
175.3	890.881
175.4	890.916
175.5	890.904
175.6	890.954
175.7	891.002
175.8	890.766
175.9	890.243
176	890.295
176.1	890.311
176.2	890.236
176.3	890.392
176.4	890.858
176.5	890.722
176.6	890.659
176.7	890.633
176.8	890.645
176.9	891.16
177	891.769
177.1	892.402
177.2	893.352
177.3	894.304
177.4	894.57
177.5	894.775
177.6	894.651
177.7	894.222
177.8	893.707
177.9	893.386
178	893.136
178.1	893.115
178.2	892.998
178.3	892.901
178.4	892.884
178.5	892.823
178.6	892.775
178.7	892.974
178.8	893.003
178.9	893.033
179	893.103
179.1	893.24
179.2	893.3
179.3	893.557
179.4	893.753
179.5	894.065
179.6	894.287
179.7	894.514
179.8	894.748
179.9	895.049
180	895.074
180.1	895.118
180.2	895.184
180.3	895.271
180.4	895.255
180.5	895.473
180.6	895.799
180.7	896.237
180.8	896.982
180.9	898.176
181	899.734
181.1	901.456
181.2	903.151
181.3	904.683
181.4	905.705
181.5	906.301
181.6	906.553
181.7	906.521
181.8	906.166
181.9	905.822
182	905.3
182.1	904.619
182.2	903.783
182.3	902.49
182.4	900.919
182.5	899.297
182.6	897.235
182.7	894.941
182.8	893.406
182.9	891.758
183	890.07
183.1	888.423
183.2	886.763
183.3	884.363
183.4	881.687
183.5	878.669
183.6	875.567
183.7	872.246
183.8	868.835
183.9	865.435
184	861.956
184.1	858.347
184.2	854.766
184.3	851.168
184.4	847.542
184.5	843.978
184.6	840.422
184.7	836.809
184.8	833.172
184.9	829.604
185	826.023
185.1	822.502
185.2	818.967
185.3	815.231
185.4	811.498
185.5	807.666
185.6	803.718
185.7	799.879
185.8	796.347
185.9	793.019
186	789.86
186.1	786.82
186.2	783.829
186.3	780.9
186.4	778.044
186.5	775.228
186.6	772.587
186.7	770.017
186.8	767.641
186.9	765.531
187	763.659
187.1	761.986
187.2	760.459
187.3	759.045
187.4	757.665
187.5	756.496
187.6	755.479
187.7	754.724
187.8	754.157
187.9	753.834
188	753.659
188.1	753.714
188.2	754.051
188.3	754.627
188.4	755.397
188.5	756.529
188.6	757.906
188.7	759.498
188.8	761.16
188.9	762.711
189	763.977
189.1	764.771
189.2	765.171
189.3	765.423
189.4	765.481
189.5	765.437
189.6	765.54
189.7	765.717
189.8	765.849
189.9	766.061
190	766.257
190.1	766.432
190.2	766.588
190.3	766.747
190.4	766.905
190.5	767.066
190.6	767.258
190.7	767.459
190.8	767.694
190.9	767.734
191	767.855
191.1	767.653
191.2	767.487
191.3	767.202
191.4	767.014
191.5	766.795
191.6	766.813
191.7	766.778
191.8	766.77
191.9	766.821
192	766.763
192.1	766.686
192.2	766.61
192.3	766.514
192.4	766.422
192.5	766.384
192.6	766.302
192.7	766.254
192.8	766.242
192.9	766.241
193	766.225
193.1	766.239
193.2	765.878
193.3	765.528
193.4	765.191
193.5	764.915
193.6	764.702
193.7	765.018
193.8	765.403
193.9	765.78
194	766.042
194.1	766.278
194.2	766.409
194.3	766.478
194.4	766.541
194.5	766.579
194.6	766.622
194.7	766.546
194.8	766.493
194.9	766.458
195	766.607
195.1	766.54
195.2	766.565
195.3	766.678
195.4	766.779
195.5	766.823
195.6	767.066
195.7	767.223
195.8	767.35
195.9	767.523
196	767.692
196.1	767.903
196.2	768.191
196.3	768.458
196.4	768.71
196.5	769.026
196.6	769.309
196.7	769.579
196.8	769.755
196.9	769.951
197	770.043
197.1	770.126
197.2	770.293
197.3	770.502
197.4	770.703
197.5	770.962
197.6	771.531
197.7	771.986
197.8	772.37
197.9	772.712
198	773.013
198.1	773.023
198.2	772.977
198.3	772.931
198.4	772.885
198.5	772.812
198.6	772.763
198.7	772.763
198.8	772.758
198.9	772.772
199	772.78
199.1	772.702
199.2	772.608
199.3	772.486
199.4	772.324
199.5	771.982
199.6	771.638
199.7	771.23
[truncated: 639 more rows]

## Sheet: Figure 2b
µ0H	GMR
T	%
0.443803	0.00508496
0.446053	0.00172267
0.447324	0.000186335
0.447533	0
0.446918	0.00150309
0.445852	0.0032504
0.444442	0.00565421
0.442857	0.00811221
0.440934	0.0112259
0.439108	0.0142157
0.437125	0.0171669
0.435174	0.0207137
0.433047	0.0237963
0.430993	0.0270057
0.429041	0.0306904
0.426968	0.0341578
0.424841	0.0375228
0.422775	0.0409922
0.420823	0.0442971
0.418628	0.0478963
0.416635	0.0518035
0.414535	0.0558883
0.412304	0.0594198
0.410483	0.062941
0.408293	0.0671108
0.406472	0.0706116
0.40441	0.0743106
0.402128	0.0776094
0.400125	0.0817914
0.39807	0.0851946
0.396035	0.0886049
0.393951	0.0920045
0.391975	0.0958536
0.389991	0.0997672
0.387998	0.102701
0.386	0.106577
0.383952	0.110511
0.381929	0.114211
0.38001	0.117619
0.378057	0.121368
0.376037	0.125227
0.374051	0.129194
0.372063	0.1335
0.370066	0.137538
0.368175	0.141589
0.366022	0.145669
0.364142	0.149367
0.362059	0.154044
0.360157	0.158388
0.357984	0.162334
0.356119	0.166303
0.35402	0.171023
0.352006	0.175424
0.350044	0.179987
0.348048	0.184308
0.34605	0.188951
0.34406	0.193213
0.342126	0.197935
0.340079	0.201909
0.338087	0.205496
0.336076	0.210413
0.334215	0.214237
0.332013	0.218578
0.330174	0.222363
0.328128	0.226608
0.326227	0.231306
0.324157	0.235075
0.322198	0.239384
0.320221	0.243278
0.318273	0.247326
0.316133	0.251827
0.31431	0.256237
0.312189	0.259981
0.310377	0.264412
0.308277	0.268764
0.306283	0.273008
0.304415	0.277179
0.302315	0.281787
0.300347	0.286341
0.298379	0.290742
0.296378	0.295892
0.294355	0.300477
0.292399	0.305606
0.290472	0.31013
0.288301	0.314641
0.286469	0.319168
0.284383	0.324644
0.282498	0.328934
0.280429	0.333982
0.278336	0.339262
0.276427	0.344403
0.274408	0.350194
0.272472	0.355593
0.270436	0.361852
0.268376	0.366803
0.266508	0.372029
0.264366	0.377657
0.262468	0.384134
0.260341	0.389741
0.258397	0.395076
0.256407	0.399799
0.254459	0.406227
0.252429	0.411662
0.250446	0.416368
0.24843	0.422329
0.246399	0.427637
0.244502	0.432767
0.242473	0.438478
0.240517	0.444072
0.238463	0.449539
0.236497	0.454882
0.234499	0.460598
0.232469	0.466343
0.230459	0.472051
0.228562	0.478187
0.226455	0.483925
0.22448	0.490289
0.222458	0.496955
0.220462	0.503025
0.218476	0.50981
0.216447	0.515826
0.214448	0.522032
0.212494	0.529415
0.210381	0.536325
0.208545	0.542707
0.206417	0.548867
0.204523	0.556649
0.20238	0.563345
0.20041	0.57036
0.198444	0.577976
0.196308	0.58545
0.194465	0.593234
0.192381	0.600278
0.190402	0.608402
0.18841	0.616922
0.186343	0.624794
0.18446	0.632594
0.182301	0.640971
0.180391	0.64914
0.178328	0.65743
0.176354	0.666053
0.174408	0.67467
0.17229	0.683445
0.170398	0.692697
0.168412	0.701779
0.166416	0.711509
0.164329	0.720147
0.162427	0.7297
0.160305	0.739595
0.158328	0.750055
0.156318	0.76025
0.154358	0.770245
0.152349	0.780631
0.150367	0.791104
0.148401	0.801962
0.146387	0.813552
0.14438	0.825547
0.142306	0.837113
0.140397	0.849836
0.138251	0.861721
0.136398	0.874557
0.134297	0.88832
0.13243	0.901296
0.130288	0.915083
0.128312	0.929386
0.126279	0.944177
0.124337	0.958161
0.12235	0.972263
0.120232	0.98767
0.118272	1.0051
0.116293	1.02129
0.114175	1.03921
0.112267	1.0567
0.110273	1.07448
0.108293	1.09348
0.106148	1.11278
0.104269	1.13239
0.102261	1.15292
0.100254	1.17336
0.0982069	1.19479
0.0963492	1.21693
0.0942707	1.23973
0.0922728	1.26262
0.0902859	1.28602
0.0883515	1.31108
0.0864022	1.33648
0.084314	1.36285
0.0825029	1.3892
0.0805116	1.4165
0.0790093	1.43362
0.0805642	1.38714
0.0812134	1.37749
0.0802151	1.39453
0.0779373	1.42752
0.0751547	1.47236
0.0720309	1.52337
0.0687795	1.58182
0.0655494	1.64344
0.0621851	1.70773
0.0591895	1.77303
0.0563099	1.83782
0.0537052	1.90282
0.051332	1.96901
0.0488187	2.03544
0.0466608	2.10212
0.0443671	2.17043
0.0424033	2.24152
0.0403448	2.31507
0.038342	2.39312
0.0362237	2.47393
0.0343731	2.55947
0.0323138	2.65153
0.0304792	2.75035
0.0283997	2.8565
0.0264471	2.97085
0.0244785	3.09513
0.0223906	3.22812
0.0204237	3.37275
0.0184491	3.5302
0.0164734	3.70081
0.0144905	3.88796
0.0123849	4.09394
0.0105043	4.32248
0.00836695	4.57496
0.00648439	4.85742
0.00438422	5.18023
0.00249555	5.54946
0.000375698	5.99777
-0.00152121	6.63024
-0.00353135	7.0802
-0.00552784	7.48962
-0.00761318	7.8884
-0.00957384	8.25726
-0.0115398	8.51844
-0.0135954	8.42922
-0.0156874	7.39895
-0.0175683	5.88499
-0.019681	4.9484
-0.0216049	4.34633
-0.0235893	3.91351
-0.0255748	3.57951
-0.0276758	3.31388
-0.0296515	3.09912
-0.0316301	2.91931
-0.0336212	2.7669
-0.0356323	2.6348
-0.0376073	2.51869
-0.0395803	2.41603
-0.041696	2.32477
-0.0435956	2.24231
-0.0457136	2.16658
-0.0475906	2.0972
-0.0496772	2.03174
-0.0515633	1.97062
-0.0536998	1.91404
-0.0556912	1.86146
-0.0576564	1.81176
-0.059658	1.76407
-0.0616823	1.71892
-0.0636765	1.67649
-0.0656732	1.63555
-0.0677861	1.59572
-0.0697034	1.55873
-0.0717588	1.52366
-0.0736038	1.48954
-0.0757428	1.457
-0.0776144	1.42613
-0.079707	1.39665
-0.0816305	1.36724
-0.0837418	1.33894
-0.0856347	1.31236
-0.087807	1.28648
-0.0896898	1.26203
-0.0917875	1.23827
-0.0936491	1.21532
-0.0957479	1.19283
-0.09775	1.17166
-0.0997762	1.15004
-0.101774	1.12967
-0.103742	1.1096
-0.10574	1.09057
-0.107748	1.07196
-0.109836	1.05416
-0.111697	1.0366
-0.113861	1.01922
-0.115724	1.00236
-0.117673	0.985744
-0.119828	0.969555
-0.121807	0.954285
-0.123736	0.939442
-0.125838	0.92491
-0.127702	0.910096
-0.12988	0.896312
-0.131787	0.882757
-0.133883	0.869042
-0.135781	0.856154
-0.13778	0.843306
-0.139774	0.830849
-0.141906	0.818698
-0.14387	0.806522
-0.145818	0.79458
-0.147915	0.782514
-0.149741	0.7712
-0.151854	0.759856
-0.153736	0.749158
-0.155919	0.738279
-0.157773	0.727115
-0.159875	0.71713
-0.161748	0.706915
-0.163866	0.697583
-0.165817	0.687648
-0.167828	0.677726
-0.169819	0.668034
-0.171842	0.658139
-0.173855	0.648817
-0.175861	0.640594
-0.177984	0.631655
-0.179887	0.623148
-0.181873	0.614582
-0.183841	0.606001
-0.185801	0.598133
-0.187916	0.590249
-0.189895	0.581999
-0.191826	0.574305
-0.193919	0.56641
-0.195868	0.559377
-0.1979	0.552212
-0.199819	0.545272
-0.20192	0.537625
-0.20392	0.530485
-0.205947	0.523706
-0.207814	0.516085
-0.209966	0.509563
-0.21188	0.502599
-0.213994	0.495892
-0.215885	0.489307
-0.21792	0.482441
-0.219929	0.475757
-0.221953	0.468748
-0.223905	0.462443
-0.225935	0.45569
-0.227867	0.449457
-0.230072	0.442809
-0.231938	0.436656
-0.233958	0.430893
-0.235957	0.424734
-0.238079	0.418971
-0.239968	0.412824
-0.242081	0.40715
-0.243903	0.400942
-0.246062	0.395051
-0.247939	0.389147
-0.250086	0.383396
-0.252009	0.378031
-0.253972	0.372596
-0.256087	0.367118
-0.25801	0.361746
-0.259865	0.356681
-0.262047	0.351724
-0.263944	0.34579
-0.266035	0.340759
-0.267976	0.335539
-0.270095	0.330785
-0.271987	0.325578
-0.274128	0.320098
-0.276038	0.3152
-0.278032	0.310256
-0.280008	0.305898
-0.282049	0.301289
-0.284008	0.296527
-0.286126	0.292404
-0.288028	0.287678
-0.289958	0.283373
-0.292116	0.278648
-0.29398	0.27409
-0.296131	0.269232
-0.298019	0.26467
-0.300066	0.259747
-0.302023	0.255731
-0.304007	0.250876
-0.306015	0.246296
-0.308005	0.242305
-0.310071	0.237584
-0.311977	0.233472
-0.31405	0.229282
-0.315968	0.224911
-0.318059	0.221008
-0.320007	0.21777
-0.321994	0.213913
-0.324127	0.210098
-0.325973	0.205765
-0.328155	0.202417
-0.329953	0.19918
-0.332095	0.195137
-0.333969	0.192369
-0.33607	0.189112
-0.337997	0.185433
-0.340019	0.182231
-0.341973	0.179082
-0.343944	0.176194
-0.345946	0.172821
-0.348052	0.168912
-0.34998	0.165172
-0.351974	0.161671
-0.35397	0.157883
-0.355887	0.15392
-0.357939	0.150358
-0.359954	0.147027
-0.361898	0.143674
-0.36389	0.139943
-0.365782	0.136244
-0.367936	0.132376
-0.369856	0.128929
-0.371904	0.125385
-0.373833	0.121693
-0.375784	0.118407
-0.377732	0.115402
-0.379906	0.111656
-0.381723	0.108462
-0.383811	0.105132
-0.385814	0.101969
-0.387742	0.0982972
-0.389815	0.0950634
-0.391807	0.0923797
-0.393684	0.0887597
-0.395746	0.0852308
-0.397628	0.0818249
-0.399466	0.0778182
-0.400886	0.07943
-0.402183	0.0767045
-0.403789	0.0727475
-0.405149	0.0698173
-0.40662	0.0693731
-0.408169	0.0667262
-0.409832	0.0646531
-0.411566	0.0617959
-0.413137	0.0592404
-0.414969	0.0686258
-0.416842	0.0455739
-0.418582	0.0503057
-0.420492	0.0464107
-0.422322	0.0448207
-0.424163	0.0417156
-0.426041	0.0388185
-0.428038	0.0355545
-0.429873	0.0327381
-0.431984	0.030042
-0.433817	0.0274316
-0.435725	0.0240646
-0.437575	0.021449
-0.439708	0.0175223
-0.441209	0.0159937
-0.442193	0.0143922
-0.442616	0.0139783
-0.442787	0.0138206
-0.442552	0.0140222
-0.44212	0.0141445
-0.441417	0.0158097
-0.440517	0.0164607
-0.439514	0.0179604
-0.438348	0.0193311
-0.437122	0.0214626
-0.435733	0.0228756
-0.434281	0.0249951
-0.432766	0.0276021
-0.431212	0.0291454
-0.429381	0.0377501
-0.427862	0.0262661
-0.425854	0.0372412
-0.424118	0.0397224
-0.422235	0.0426575
-0.420307	0.0454808
-0.418442	0.0481621
-0.416472	0.0502472
-0.414494	0.054893
-0.412314	0.0574147
-0.410092	0.0617131
-0.407115	0.0653902
-0.40433	0.0699117
-0.401445	0.0747836
-0.398743	0.0790306
-0.395875	0.0828943
-0.393397	0.086545
-0.390609	0.0904425
-0.388442	0.0944644
-0.385923	0.097744
-0.383719	0.100907
-0.381483	0.104371
-0.37929	0.107877
-0.377175	0.110969
-0.374995	0.114338
-0.372973	0.118061
-0.370801	0.121119
-0.368827	0.124086
-0.366665	0.127451
-0.364672	0.131658
-0.362523	0.135025
-0.360568	0.138593
-0.358633	0.142046
-0.356373	0.145676
-0.354497	0.149499
-0.352305	0.152926
-0.350423	0.156934
-0.348236	0.161082
-0.346304	0.165162
-0.344126	0.169493
-0.342281	0.172385
-0.340103	0.176859
-0.33822	0.181031
-0.336049	0.184141
-0.334066	0.188406
-0.331997	0.192475
-0.330056	0.196666
-0.328078	0.200632
-0.326033	0.204546
-0.324131	0.208811
-0.321888	0.212928
-0.320077	0.216755
-0.317843	0.221565
-0.315913	0.22606
-0.3139	0.230039
-0.311889	0.233883
-0.309922	0.238599
-0.307761	0.242692
-0.305927	0.24678
-0.303713	0.251351
-0.30173	0.256132
-0.299735	0.260183
-0.29777	0.264376
-0.295685	0.268777
-0.293725	0.27302
-0.291784	0.277659
-0.289707	0.281805
-0.287674	0.286691
-0.285665	0.291496
-0.283779	0.296252
-0.281618	0.300962
-0.279635	0.305709
-0.277642	0.311123
-0.275677	0.315713
-0.273642	0.321458
-0.271484	0.327166
-0.269626	0.332684
-0.267596	0.338029
-0.26555	0.343095
-0.263559	0.349029
-0.261577	0.354849
-0.259421	0.360151
-0.257518	0.36524
-0.255522	0.370318
-0.253453	0.375909
-0.251595	0.382152
-0.249509	0.387476
-0.247511	0.393132
-0.24549	0.399113
-0.243474	0.405001
-0.241519	0.411004
-0.239501	0.417343
-0.237409	0.423343
-0.235412	0.4298
-0.23348	0.435748
-0.231386	0.442273
-0.229373	0.448671
-0.227381	0.45518
-0.225315	0.461894
-0.223411	0.468543
-0.22131	0.474762
-0.219423	0.481627
-0.217375	0.489265
-0.215292	0.49633
-0.213336	0.50405
-0.211414	0.511052
-0.209228	0.519161
-0.207348	0.526495
-0.205228	0.534362
-0.20333	0.542766
-0.201231	0.550472
-0.19928	0.558328
-0.197266	0.566411
-0.195232	0.57522
-0.193162	0.583419
-0.191254	0.591643
-0.189149	0.599535
-0.187252	0.608044
-0.185098	0.617522
-0.183246	0.626561
-0.181142	0.635512
-0.179215	0.644365
-0.177067	0.653402
-0.175182	0.662728
-0.173184	0.672264
-0.171211	0.681839
-0.169113	0.69138
-0.167153	0.701268
-0.165172	0.711347
-0.163156	0.721407
-0.161152	0.732055
-0.159015	0.742486
-0.157129	0.752972
-0.15498	0.764396
-0.153063	0.775015
-0.151143	0.786659
-0.149013	0.797682
-0.1471	0.809115
-0.145002	0.820624
-0.14308	0.832829
-0.140967	0.845115
-0.13907	0.85783
-0.137073	0.871109
-0.135072	0.884673
-0.132893	0.897805
-0.131015	0.91156
-0.128978	0.925492
-0.126989	0.940056
-0.125004	0.954823
-0.123043	0.970371
-0.120884	0.985887
-0.118993	1.00184
-0.116946	1.01869
-0.114972	1.03572
-0.112953	1.05278
-0.110892	1.0701
-0.108884	1.08836
-0.106917	1.10789
-0.105003	1.12678
-0.102865	1.14746
-0.100958	1.16765
-0.0988824	1.18909
-0.0969825	1.21057
-0.0949437	1.23294
-0.0929463	1.25674
-0.0908446	1.2806
-0.0888643	1.305
-0.0868574	1.33035
-0.0848805	1.35758
-0.0828604	1.3844
-0.0808906	1.41262
-0.0788143	1.44195
-0.076835	1.47218
-0.0749255	1.50258
-0.0727895	1.53571
-0.0708568	1.57046
-0.0688269	1.60597
-0.0668482	1.64276
-0.0648695	1.681
-0.0628735	1.72257
-0.0607616	1.76567
-0.0588754	1.8097
-0.0569294	1.85605
-0.0548161	1.90529
-0.0528506	1.95628
-0.0507481	2.01033
-0.0487768	2.06707
-0.0468227	2.127
-0.0448521	2.19039
-0.0427256	2.25712
-0.0408631	2.32909
-0.0387742	2.40471
-0.036814	2.48584
-0.0348406	2.57194
-0.0329091	2.66326
-0.0307269	2.76175
-0.0288574	2.86678
-0.0267216	2.97943
-0.0248366	3.1009
-0.0227005	3.23213
-0.0208287	3.37429
-0.0187348	3.5279
-0.0167668	3.69665
-0.0147718	3.88344
-0.012796	4.08805
-0.0108398	4.31332
-0.00878651	4.5633
-0.00677803	4.84112
-0.0046555	5.15556
-0.00273951	5.51694
-0.000749391	5.9482
0.00123618	6.56689
0.00336954	7.05167
0.00528323	7.46257
0.00727787	7.8604
0.00923814	8.23907
0.0113033	8.52531
0.01322	8.51347
0.0153692	7.62789
0.0173008	6.09392
0.0193853	5.06824
0.0212715	4.4386
0.0233548	3.98936
0.0252351	3.64784
0.027373	3.37427
0.0292798	3.15268
0.0313974	2.96904
0.0332831	2.81417
0.0353972	2.67964
0.0372982	2.56324
0.0392974	2.45794
0.041334	2.36566
0.0432865	2.2804
0.0453606	2.20267
0.0473688	2.131
0.0493539	2.06479
0.0513597	2.00295
0.0533772	1.94699
0.0553799	1.89332
0.0573968	1.8428
0.0593989	1.79481
0.0613969	1.74991
0.0633761	1.70668
0.0654295	1.66494
0.0674005	1.62564
0.0693685	1.58791
0.0713831	1.55216
0.0734272	1.51829
0.0754507	1.4848
0.0774023	1.45323
0.0794196	1.42374
0.0814561	1.39433
0.0833789	1.36606
0.0854051	1.33869
0.0873843	1.31265
0.0895492	1.2877
0.0914305	1.26391
0.0934673	1.23965
0.0954477	1.21689
0.0973454	1.19504
0.0994884	1.17369
0.101434	1.15293
0.103458	1.13277
0.105456	1.11289
0.107455	1.09366
0.109504	1.07515
0.111479	1.05738
0.113536	1.03941
0.115424	1.02275
0.117455	1.00549
0.11945	0.98973
0.121523	0.973157
0.12344	0.957523
0.125528	0.942528
0.127515	0.927368
0.129507	0.913872
0.131521	0.899345
0.133458	0.885982
0.135547	0.872044
0.137511	0.859195
0.139481	0.846611
0.141497	0.834163
0.143517	0.82177
0.145513	0.809549
0.147526	0.797491
0.149524	0.786218
0.15153	0.774536
0.153611	0.762879
0.155517	0.752285
0.15768	0.741291
0.159559	0.730475
0.161579	0.719652
0.163623	0.709704
0.165519	0.70007
0.16767	0.690138
0.1696	0.680354
0.17158	0.670999
0.173536	0.662002
0.175546	0.653168
0.177602	0.644272
0.179577	0.635705
0.181671	0.626624
0.183549	0.618455
0.185607	0.610036
0.187626	0.601617
0.189627	0.594108
0.191603	0.586314
0.193632	0.578541
0.195648	0.570891
0.197623	0.563932
0.199578	0.556384
0.201556	0.549604
0.20357	0.542509
0.205676	0.53535
0.20756	0.528718
0.209737	0.522188
0.211595	0.514943
0.213683	0.50868
0.215557	0.502024
0.217662	0.494582
0.219667	0.488201
0.221631	0.48204
0.223608	0.475276
0.225645	0.468498
0.227545	0.462403
0.229692	0.456111
0.231669	0.449551
0.23364	0.443014
0.23575	0.437425
0.237619	0.431061
0.239744	0.425488
0.24161	0.419046
0.243669	0.41313
0.245527	0.407341
0.247688	0.401717
0.249682	0.396101
0.251672	0.390841
0.253659	0.384718
0.255616	0.379376
0.257732	0.37344
0.259625	0.367648
0.261678	0.362849
0.263632	0.357205
0.265617	0.351596
0.26765	0.346279
0.269618	0.341297
0.271662	0.335934
0.273698	0.330955
0.275585	0.325988
0.277698	0.320457
0.279576	0.315665
0.281696	0.311317
0.283605	0.306006
0.285687	0.301172
0.28766	0.296638
0.28964	0.291591
0.291677	0.286929
0.293687	0.28139
0.29578	0.276912
0.297703	0.272234
0.299768	0.26744
0.301645	0.262558
0.303784	0.257593
0.305726	0.253339
0.307693	0.248941
0.309651	0.243987
0.31177	0.240067
0.31377	0.23556
0.315728	0.231346
0.317539	0.226585
0.319727	0.221967
0.321627	0.217523
0.323741	0.212816
0.325637	0.208534
0.327687	0.204035
0.329626	0.199278
0.331672	0.194781
0.333621	0.190111
0.335649	0.185395
0.337678	0.181264
0.339713	0.176211
0.341676	0.172276
0.343642	0.167718
0.345563	0.163763
0.347713	0.15972
0.349665	0.155076
0.3516	0.150685
0.353594	0.146225
0.355679	0.141952
0.357714	0.138105
0.359598	0.133562
0.361625	0.1297
0.363649	0.125638
0.36561	0.121251
0.367615	0.116861
0.369507	0.113528
0.371535	0.110387
0.373569	0.10643
0.375522	0.102266
0.377412	0.0979053
0.379585	0.0956642
0.381411	0.0919066
0.383498	0.0886562
0.385389	0.0846424
0.387444	0.0809334
0.389365	0.0777844
0.391388	0.0740185
0.39332	0.0704797
0.395375	0.0669922
0.39742	0.0633373
0.399267	0.0595686
0.400895	0.0576309
0.402313	0.0551375
0.403801	0.0545019
0.405101	0.0498373
0.406623	0.0484423
0.403897	0.0614462
0.392146	0.0835034
0.388912	0.0884281
0.390722	0.0845268
0.395365	0.0757341
0.401277	0.065022
0.407245	0.0548044
0.413159	0.0455763
0.417991	0.0374214
0.423011	0.0297411
0.426806	0.0238323
0.430641	0.018255
0.433804	0.0132276
0.436661	0.00921139
0.43929	0.00510497
0.441697	0.0015167

## Sheet: Figure 2c
Magnetic field	Sensitivity	Sensitivity
T	Ohm/T	1/T
0.443803	-6.12016	-0.013771
0.446053	-5.53536	-0.0124551
0.447324	-4.29921	-0.00967364
0.447533	-6.83358	-0.0153762
0.446918	-8.36485	-0.0188218
0.445852	-6.84671	-0.0154058
0.444442	-6.66679	-0.0150009
0.442857	-6.4902	-0.0146036
0.440934	-6.66796	-0.0150036
0.439108	-6.40038	-0.0144015
0.437125	-6.76927	-0.0152315
0.435174	-6.68935	-0.0150517
0.433047	-6.16609	-0.0138743
0.430993	-7.06457	-0.015896
0.429041	-7.29136	-0.0164063
0.426968	-6.66387	-0.0149944
0.424841	-6.67701	-0.0150239
0.422775	-6.90595	-0.0155391
0.420823	-6.82426	-0.0153553
0.418628	-7.3708	-0.016585
0.416635	-7.9976	-0.0179954
0.414535	-7.22474	-0.0162564
0.412304	-7.19897	-0.0161984
0.410483	-7.85785	-0.0176809
0.408293	-7.83508	-0.0176297
0.406472	-7.60942	-0.0171219
0.40441	-6.63415	-0.0149275
0.402128	-7.2349	-0.0162793
0.400125	-7.66531	-0.0172477
0.39807	-6.82156	-0.0153492
0.396035	-6.77113	-0.0152357
0.393951	-7.3282	-0.0164892
0.391975	-8.02745	-0.0180626
0.389991	-7.05327	-0.0158706
0.387998	-6.98692	-0.0157213
0.386	-7.90455	-0.017786
0.383952	-7.6762	-0.0172722
0.381929	-7.38163	-0.0166094
0.38001	-7.56825	-0.0170293
0.378057	-7.84343	-0.0176485
0.376037	-8.0027	-0.0180069
0.374051	-8.5252	-0.0191825
0.372063	-8.57317	-0.0192905
0.370066	-8.5248	-0.0191816
0.368175	-8.26836	-0.0186046
0.366022	-7.90861	-0.0177952
0.364142	-8.62285	-0.0194023
0.362059	-9.27421	-0.0208679
0.360157	-8.3957	-0.0188912
0.357984	-8.07448	-0.0181684
0.356119	-8.96353	-0.0201688
0.35402	-9.079	-0.0204287
0.352006	-9.23416	-0.0207778
0.350044	-9.19508	-0.0206899
0.348048	-9.19086	-0.0206803
0.34605	-9.14372	-0.0205743
0.34406	-9.38671	-0.021121
0.342126	-8.97508	-0.0201948
0.340079	-7.66116	-0.0172384
0.338087	-8.69386	-0.0195621
0.336076	-9.21411	-0.0207327
0.334215	-8.24348	-0.0185487
0.332013	-8.25043	-0.0185643
0.330174	-8.46081	-0.0190377
0.328128	-9.30976	-0.0209479
0.326227	-8.78994	-0.0197782
0.324157	-8.23148	-0.0185217
0.322198	-8.53677	-0.0192086
0.320221	-8.28764	-0.018648
0.318273	-8.56141	-0.019264
0.316133	-9.26106	-0.0208383
0.31431	-8.56795	-0.0192787
0.312189	-8.62148	-0.0193992
0.310377	-9.25182	-0.0208175
0.308277	-8.60099	-0.0193531
0.306283	-8.92869	-0.0200904
0.304415	-9.06399	-0.0203949
0.302315	-9.23231	-0.0207736
0.300347	-9.31913	-0.020969
0.298379	-9.84946	-0.0221623
0.296378	-9.90982	-0.0222981
0.294355	-10.0091	-0.0225215
0.292399	-10.1751	-0.0228949
0.290472	-9.06131	-0.0203888
0.288301	-9.31491	-0.0209595
0.286469	-10.4345	-0.0234786
0.284383	-10.0361	-0.0225822
0.282498	-9.65676	-0.0217287
0.280429	-10.1592	-0.0228591
0.278336	-10.6784	-0.0240274
0.276427	-11.387	-0.0256219
0.274408	-11.5834	-0.0260639
0.272472	-12.0063	-0.0270153
0.270436	-11.2158	-0.0252367
0.268376	-10.6501	-0.0239637
0.266508	-11.1087	-0.0249957
0.264366	-12.3675	-0.0278281
0.262468	-12.385	-0.0278675
0.260341	-11.0152	-0.0247853
0.258397	-10.4788	-0.0235783
0.256407	-11.6177	-0.0261409
0.254459	-12.2398	-0.0275408
0.252429	-10.3406	-0.0232674
0.250446	-10.9129	-0.0245551
0.24843	-11.4055	-0.0256634
0.246399	-10.8887	-0.0245007
0.244502	-11.2987	-0.0254232
0.242473	-11.6182	-0.0261422
0.240517	-11.3083	-0.0254447
0.238463	-11.0142	-0.0247831
0.236497	-11.421	-0.0256985
0.234499	-11.6525	-0.0262192
0.232469	-11.6091	-0.0261216
0.230459	-12.438	-0.0279867
0.228562	-12.2003	-0.0274518
0.226455	-12.1744	-0.0273935
0.22448	-13.3484	-0.0300351
0.222458	-12.9785	-0.0292029
0.220462	-13.2233	-0.0297538
0.218476	-13.0646	-0.0293967
0.216447	-12.4259	-0.0279595
0.214448	-14.0934	-0.0317116
0.212494	-14.4328	-0.0324753
0.210381	-13.8115	-0.0310773
0.208545	-13.0444	-0.0293513
0.206417	-14.3401	-0.0322666
0.204523	-14.8101	-0.0333243
0.20238	-13.6914	-0.030807
0.20041	-15.2226	-0.0342523
0.198444	-15.0958	-0.0339671
0.196308	-15.8111	-0.0355765
0.194465	-15.5675	-0.0350284
0.192381	-15.328	-0.0344895
0.190402	-17.1617	-0.0386154
0.18841	-16.5535	-0.037247
0.186343	-16.2823	-0.0366367
0.18446	-16.4278	-0.0369643
0.182301	-16.7022	-0.0375817
0.180391	-16.9851	-0.0382182
0.178328	-17.1722	-0.0386391
0.176354	-18.0129	-0.0405308
0.174408	-17.5479	-0.0394846
0.17229	-18.4959	-0.0416177
0.170398	-19.3798	-0.0436064
0.168412	-19.3435	-0.0435248
0.166416	-18.4521	-0.0415191
0.164329	-18.7576	-0.0422064
0.162427	-19.8344	-0.0446295
0.160305	-20.3842	-0.0458665
0.158328	-21.2168	-0.0477399
0.156318	-20.8272	-0.0468633
0.154358	-21.0306	-0.0473209
0.152349	-21.4047	-0.0481626
0.150367	-22.1237	-0.0497806
0.148401	-23.0932	-0.0519621
0.146387	-24.0215	-0.0540507
0.14438	-23.6539	-0.0532237
0.142306	-25.0635	-0.0563953
0.140397	-24.9866	-0.0562222
0.138251	-25.5209	-0.0574246
0.136398	-27.591	-0.0620824
0.134297	-27.6509	-0.0622174
0.13243	-27.4161	-0.0616889
0.130288	-28.0009	-0.0630048
0.128312	-29.7155	-0.0668629
0.126279	-29.6357	-0.0666834
0.124337	-29.2728	-0.0658667
0.12235	-29.428	-0.0662159
0.120232	-33.1002	-0.0744788
0.118272	-34.9585	-0.0786601
0.116293	-34.0816	-0.0766869
0.114175	-36.0984	-0.081225
0.112267	-37.0319	-0.0833254
0.110273	-37.9044	-0.0852887
0.108293	-38.0641	-0.0856481
0.106148	-39.7936	-0.0895395
0.104269	-42.3068	-0.0951945
0.102261	-41.7824	-0.0940145
0.100254	-42.2877	-0.0951516
0.0982069	-45.8416	-0.103148
0.0963492	-46.8672	-0.105456
0.0942707	-45.9137	-0.10331
0.0922728	-47.5746	-0.107048
0.0902859	-50.644	-0.113954
0.0883515	-53.1986	-0.119702
0.0864022	-52.5328	-0.118204
0.084314	-55.6519	-0.125222
0.0825029	-57.8713	-0.130216
0.0805116	-51.402	-0.11566
0.0790093	-84.5312	-0.190204
0.0805642	-91.6439	-0.206208
0.0812134	-65.3867	-0.147127
0.0802151	-64.604	-0.145365
0.0779373	-62.6538	-0.140977
0.0751547	-66.433	-0.149481
0.0720309	-70.2409	-0.158049
0.0687795	-75.8643	-0.170702
0.0655494	-78.1899	-0.175935
0.0621851	-83.7672	-0.188484
0.0591895	-90.7042	-0.204093
0.0563099	-97.1618	-0.218624
0.0537052	-108.21	-0.243484
0.051332	-111.229	-0.250275
0.0488187	-117.384	-0.264125
0.0466608	-124.255	-0.279585
0.0443671	-135.099	-0.303986
0.0424033	-147.275	-0.331384
0.0403448	-152.955	-0.344163
0.038342	-157.908	-0.355308
0.0362237	-172.762	-0.388732
0.0343731	-186.186	-0.418938
0.0323138	-201.822	-0.45412
0.0304792	-214.806	-0.483335
0.0283997	-224.429	-0.504988
0.0264471	-249.179	-0.560677
0.0244785	-259.685	-0.584316
0.0223906	-280.983	-0.63224
0.0204237	-313.834	-0.706157
0.0184491	-340.079	-0.765211
0.0164734	-370.063	-0.832677
0.0144905	-393.549	-0.885525
0.0123849	-449.147	-1.01063
0.0105043	-490.707	-1.10414
0.00836695	-549.086	-1.2355
0.00648439	-621.947	-1.39944
0.00438422	-715.014	-1.60885
0.00249555	-833.311	-1.87503
0.000375698	-1115.73	-2.5105
-0.00152121	-1141.04	-2.56746
-0.00353135	-878.231	-1.97611
-0.00552784	-811.443	-1.82583
-0.00761318	-776.767	-1.7478
-0.00957384	-657.236	-1.47885
-0.0115398	-183.143	-0.412089
-0.0135954	1097.23	2.46888
-0.0156874	2656.49	5.97736
-0.0175683	2555.83	5.75088
-0.019681	1548.48	3.48423
-0.0216049	1087.37	2.44669
-0.0235893	791.038	1.77991
-0.0255748	603.307	1.3575
-0.0276758	481.437	1.08328
-0.0296515	408.654	0.919511
-0.0316301	342.815	0.771368
-0.0336212	291.227	0.65529
-0.0356323	254.872	0.573488
-0.0376073	226.913	0.510576
-0.0395803	194.861	0.438458
-0.041696	177.207	0.398734
-0.0435956	162.094	0.364728
-0.0457136	148.899	0.335037
-0.0475906	139.913	0.314818
-0.0496772	130.586	0.293832
-0.0515633	120.579	0.271315
-0.0536998	108.288	0.243659
-0.0556912	105.849	0.238171
-0.0576564	100.564	0.226278
-0.059658	94.4549	0.212533
-0.0616823	89.234	0.200785
-0.0636765	85.5452	0.192485
-0.0656732	80.587	0.181329
-0.0677861	78.1015	0.175736
-0.0697034	74.4378	0.167492
-0.0717588	72.8014	0.16381
-0.0736038	69.019	0.1553
-0.0757428	64.9237	0.146085
-0.0776144	62.6166	0.140894
-0.079707	60.1448	0.135332
-0.0816305	58.7498	0.132193
-0.0837418	56.1976	0.12645
-0.0856347	53.1468	0.119586
-0.087807	50.9845	0.11472
-0.0896898	49.7738	0.111996
-0.0917875	48.4423	0.109
-0.0936491	47.192	0.106187
-0.0957479	43.5855	0.0980718
-0.09775	43.4921	0.0978616
-0.0997762	42.7228	0.0961305
-0.101774	41.7603	0.0939649
-0.103742	40.3906	0.0908829
-0.10574	38.4762	0.0865753
-0.107748	36.435	0.0819824
-0.109836	36.7758	0.0827491
-0.111697	35.7521	0.0804458
-0.113861	34.9701	0.0786863
-0.115724	35.989	0.0809789
-0.117673	32.841	0.0738956
-0.119828	31.1848	0.0701689
-0.121807	31.5561	0.0710043
-0.123736	29.9091	0.0672984
-0.125838	30.4323	0.0684757
-0.127702	29.2294	0.0657692
-0.12988	27.5101	0.0619005
-0.131787	27.9521	0.0628951
-0.133883	27.3063	0.0614418
-0.135781	27.0672	0.0609038
-0.13778	25.9457	0.0583804
-0.139774	24.4609	0.0550395
-0.141906	24.3697	0.0548341
-0.14387	25.2495	0.0568138
-0.145818	24.3326	0.0547507
-0.147915	24.4689	0.0550576
-0.149741	23.6774	0.0532765
-0.151854	22.6325	0.0509253
-0.153736	21.8429	0.0491487
-0.155919	22.53	0.0506948
-0.157773	22.061	0.0496394
-0.159875	20.8946	0.0470149
-0.161748	20.1835	0.0454148
-0.163866	19.451	0.0437666
-0.165817	20.5332	0.0462017
-0.167828	20.0694	0.0451581
-0.169819	19.9786	0.0449539
-0.171842	19.4953	0.0438663
-0.173855	17.876	0.0402229
-0.175861	17.0162	0.0382882
-0.177984	17.7765	0.0399989
-0.179887	17.981	0.0404589
-0.181873	17.7573	0.0399557
-0.183841	17.1479	0.0385846
-0.185801	15.8522	0.035669
-0.187916	16.1706	0.0363856
-0.189895	16.6974	0.0375708
-0.191826	15.8834	0.0357392
-0.193919	15.1113	0.0340018
-0.195868	14.6071	0.0328674
-0.1979	14.6265	0.032911
-0.199819	14.856	0.0334275
-0.20192	14.7587	0.0332086
-0.20392	14.16	0.0318614
-0.205947	15.2057	0.0342144
-0.207814	14.5607	0.0327631
-0.209966	13.6577	0.0307311
-0.21188	13.9474	0.0313831
-0.213994	13.6276	0.0306636
-0.215885	14.0373	0.0315852
-0.21792	13.7173	0.0308653
-0.219929	13.9026	0.0312821
-0.221953	13.7065	0.030841
-0.223905	13.4284	0.0302153
-0.225935	13.4163	0.030188
-0.227867	12.7769	0.0287493
-0.230072	12.9262	0.0290852
-0.231938	12.5939	0.0283375
-0.233958	12.1487	0.0273358
-0.235957	11.8698	0.0267083
-0.238079	12.2232	0.0275035
-0.239968	12.1611	0.0273637
-0.242081	12.4738	0.0280672
-0.243903	12.5633	0.0282688
-0.246062	12.0283	0.0270648
-0.247939	11.9231	0.0268281
-0.250086	11.1984	0.0251974
-0.252009	11.3833	0.0256135
-0.253972	10.9715	0.024687
-0.256087	11.0223	0.0248012
-0.25801	11.3117	0.0254525
-0.259865	10.2437	0.0230493
-0.262047	11.0545	0.0248737
-0.263944	11.3296	0.0254927
-0.266035	10.4331	0.0234755
-0.267976	10.1006	0.0227274
-0.270095	10.2303	0.0230192
-0.271987	10.8762	0.0244725
-0.274128	10.4914	0.0236067
-0.276038	10.3287	0.0232405
-0.278032	9.59147	0.0215818
-0.280008	9.13947	0.0205647
-0.282049	9.60194	0.0216053
-0.284008	8.96282	0.0201672
-0.286126	9.0737	0.0204167
-0.288028	9.65452	0.0217236
-0.289958	9.05086	0.0203653
-0.292116	9.4894	0.0213521
-0.29398	9.62894	0.0216661
-0.296131	9.57231	0.0215386
-0.298019	9.87226	0.0222136
-0.300066	9.12756	0.0205379
-0.302023	9.21381	0.020732
-0.304007	9.67957	0.02178
-0.306015	8.7757	0.0197462
-0.308005	8.78428	0.0197655
-0.310071	9.09653	0.0204681
-0.311977	8.55705	0.0192542
-0.31405	8.80465	0.0198113
-0.315968	8.48719	0.019097
-0.318059	7.22477	0.0162565
-0.320007	7.37737	0.0165998
-0.321994	7.63631	0.0171825
-0.324127	8.46885	0.0190558
-0.325973	7.94942	0.017887
-0.328155	6.82908	0.0153661
-0.329953	7.55063	0.0169897
-0.332095	6.88921	0.0155014
-0.333969	6.19802	0.0139462
-0.33607	7.0822	0.0159357
-0.337997	7.15182	0.0160923
-0.340019	6.54234	0.0147209
-0.341973	6.30024	0.0141762
-0.343944	6.4507	0.0145147
-0.345946	7.24983	0.0163128
-0.348052	7.77167	0.017487
-0.34998	7.56724	0.017027
-0.351974	7.48194	0.0168351
-0.35397	8.1192	0.018269
-0.355887	7.78746	0.0175226
-0.357939	6.93916	0.0156138
-0.359954	6.91459	0.0155585
-0.361898	7.36654	0.0165755
-0.36389	7.83907	0.0176387
-0.365782	7.68004	0.0172808
-0.367936	7.35213	0.016543
-0.369856	7.21871	0.0162428
-0.371904	7.46278	0.016792
-0.373833	7.36927	0.0165816
-0.375784	6.60834	0.0148694
-0.377732	6.68561	0.0150433
-0.379906	7.12776	0.0160382
-0.381723	6.86612	0.0154495
-0.383811	6.49805	0.0146213
-0.385814	7.13257	0.016049
-0.387742	7.09426	0.0159628
-0.389815	5.95155	0.0133916
-0.391807	6.70637	0.01509
-0.393684	7.45353	0.0167712
-0.395746	7.21045	0.0162242
-0.397628	8.16839	0.0183797
-0.399466	2.13701	0.00480849
-0.400886	1.97681	0.00444803
-0.402183	9.34494	0.0210271
-0.403789	9.4545	0.0212736
-0.405149	5.03034	0.0113188
-0.40662	4.11769	0.0092652
-0.408169	6.05221	0.0136181
-0.409832	5.92669	0.0133356
-0.411566	6.70411	0.0150849
-0.413137	-7.1597	-0.01611
-0.414969	14.7065	0.0330911
-0.416842	19.6287	0.0441665
-0.418582	-1.39223	-0.00313266
-0.420492	5.95525	0.0133999
-0.422322	5.23247	0.0117736
-0.424163	6.61227	0.0148783
-0.426041	6.50453	0.0146358
-0.428038	6.48896	0.0146008
-0.429873	5.75875	0.0129578
-0.431984	5.53104	0.0124454
-0.433817	6.52895	0.0146908
-0.435725	6.50826	0.0146442
-0.437575	6.66366	0.0149939
-0.439708	5.85428	0.0131727
-0.441209	5.41668	0.0121881
-0.442193	5.33733	0.0120095
-0.442616	3.89461	0.00876325
-0.442787	3.64635	0.00820465
-0.442552	2.33792	0.00526055
-0.44212	5.4345	0.0122282
-0.441417	6.3355	0.0142555
-0.440517	4.54269	0.0102215
-0.439514	5.46787	0.0123033
-0.438348	5.9669	0.0134261
-0.437122	5.64399	0.0126996
-0.435733	5.07216	0.0114129
-0.434281	6.51333	0.0146556
-0.432766	5.55726	0.0125044
-0.431212	11.6558	0.0262268
-0.429381	-5.85855	-0.0131823
-0.427862	-4.29228	-0.00965805
-0.425854	14.1147	0.0317595
-0.424118	6.11753	0.0137651
-0.422235	6.19013	0.0139284
-0.420307	5.94307	0.0133725
-0.418442	5.11148	0.0115013
-0.416472	6.97543	0.0156954
-0.414494	7.17787	0.0161509
-0.412314	6.32895	0.0142408
-0.410092	6.48922	0.0146014
-0.407115	5.85386	0.0131718
-0.40433	6.78163	0.0152593
-0.401445	6.67595	0.0150216
-0.398743	5.97702	0.0134489
-0.395875	5.77535	0.0129951
-0.393397	5.87924	0.0132289
-0.390609	6.66184	0.0149898
-0.388442	6.46566	0.0145484
-0.385923	5.60356	0.0126086
-0.383719	6.10981	0.0137477
-0.381483	6.44627	0.0145047
-0.37929	6.26633	0.0140999
-0.377175	6.15857	0.0138574
-0.374995	6.93486	0.0156041
-0.372973	6.65119	0.0149658
-0.370801	5.96087	0.0134126
-0.368827	6.26522	0.0140974
-0.366665	7.50841	0.0168947
-0.364672	7.52981	0.0169428
-0.362523	6.94562	0.0156283
-0.360568	7.39045	0.0166292
-0.358633	6.94198	0.0156201
-0.356373	7.46078	0.0167875
-0.354497	7.37417	0.0165926
-0.352305	7.56219	0.0170157
-0.350423	8.24421	0.0185503
-0.348236	8.20826	0.0184694
-0.346304	8.3946	0.0188887
-0.344126	7.27986	0.0163804
-0.342281	7.41594	0.0166866
-0.340103	8.74272	0.019672
-0.33822	7.46999	0.0168082
-0.336049	7.33621	0.0165072
-0.334066	8.42945	0.0189671
-0.331997	8.44854	0.0190101
-0.330056	8.52687	0.0191863
-0.328078	8.0247	0.0180564
-0.326033	8.51077	0.0191501
-0.324131	8.34946	0.0187871
-0.321888	8.0846	0.0181912
-0.320077	8.73497	0.0196545
-0.317843	9.17885	0.0206533
-0.315913	8.81783	0.019841
-0.3139	7.96088	0.0179128
-0.311889	8.82149	0.0198492
-0.309922	8.78555	0.0197684
-0.307761	8.44328	0.0189982
-0.305927	8.79341	0.019786
-0.303713	9.16316	0.020618
-0.30173	9.09333	0.0204609
-0.299735	8.52664	0.0191858
-0.29777	8.69168	0.0195571
-0.295685	8.75418	0.0196978
-0.293725	9.32671	0.020986
-0.291784	8.98285	0.0202123
-0.289707	9.00614	0.0202647
-0.287674	9.81672	0.0220886
-0.285665	10.0624	0.0226415
-0.283779	9.62615	0.0216598
-0.281618	9.36437	0.0210708
-0.279635	10.4647	0.0235465
-0.277642	10.3439	0.0232749
-0.275677	10.5644	0.023771
-0.273642	11.1968	0.0251939
-0.271484	11.4963	0.0258677
-0.269626	11.4737	0.025817
-0.267596	10.4608	0.0235379
-0.26555	11.1715	0.0251371
-0.263559	12.1158	0.0272617
-0.261577	11.0482	0.0248596
-0.259421	10.5114	0.0236516
-0.257518	10.6852	0.0240427
-0.255522	10.7403	0.0241667
-0.253453	12.4126	0.0279295
-0.251595	12.1089	0.0272461
-0.249509	11.0222	0.0248011
-0.247511	11.8539	0.0266725
-0.24549	12.0399	0.027091
-0.243474	12.2671	0.0276021
-0.241519	12.7202	0.0286216
-0.239501	12.3057	0.027689
-0.237409	12.4912	0.0281064
-0.235412	12.9225	0.029077
-0.23348	12.6862	0.0285453
-0.231386	12.8894	0.0290023
-0.229373	13.1981	0.0296971
-0.227381	13.3449	0.0300273
-0.225315	13.8017	0.0310552
-0.223411	13.2112	0.0297266
-0.22131	13.5109	0.0304008
-0.219423	15.0859	0.0339447
-0.217375	14.5807	0.032808
-0.215292	15.0253	0.0338084
-0.213336	15.5438	0.034975
-0.211414	15.0555	0.0338764
-0.209228	15.5807	0.035058
-0.207348	15.5866	0.0350714
-0.205228	16.6655	0.037499
-0.20333	16.5838	0.0373153
-0.201231	15.7608	0.0354635
-0.19928	16.4597	0.0370359
-0.197266	17.0856	0.0384443
-0.195232	16.978	0.0382023
-0.193162	16.935	0.0381054
-0.191254	16.5029	0.0371331
-0.189149	16.8609	0.0379387
-0.187252	18.194	0.0409384
-0.185098	19.0042	0.0427613
-0.183246	18.7068	0.0420922
-0.181142	18.1194	0.0407704
-0.179215	18.0184	0.0405433
-0.177067	18.7432	0.042174
-0.175182	19.904	0.044786
-0.173184	19.7114	0.0443526
-0.171211	19.2468	0.0433073
-0.169113	19.6423	0.0441972
-0.167153	20.7488	0.0466868
-0.165172	20.6341	0.0464287
-0.163156	21.0965	0.0474692
-0.161152	20.87	0.0469597
-0.159015	21.3773	0.0481012
-0.157129	22.2717	0.0501135
-0.15498	22.2298	0.0500192
-0.153063	23.7614	0.0534655
-0.151143	23.0157	0.0517877
-0.149013	22.8325	0.0513753
-0.1471	23.4662	0.0528013
-0.145002	24.237	0.0545356
-0.14308	24.9119	0.0560543
-0.140967	25.6283	0.0576663
-0.13907	27.3351	0.0615068
-0.137073	27.4938	0.0618638
-0.135072	26.2201	0.0589977
-0.132893	27.3372	0.0615114
-0.131015	29.0049	0.0652638
-0.128978	28.9946	0.0652408
-0.126989	30.2249	0.068009
-0.125004	31.4671	0.0708041
-0.123043	30.9456	0.0696308
-0.120884	31.9886	0.0719775
-0.118993	34.1334	0.0768036
-0.116946	34.521	0.0776757
-0.114972	34.9669	0.0786791
-0.112953	34.51	0.077651
-0.110892	35.82	0.0805986
-0.108884	38.9434	0.0876265
-0.106917	40.5427	0.091225
-0.105003	40.0175	0.0900433
-0.102865	41.481	0.0933364
-0.100958	42.8266	0.0963641
-0.0988824	44.3039	0.0996883
-0.0969825	45.6199	0.102649
-0.0949437	46.8627	0.105446
-0.0929463	47.6439	0.107204
-0.0908446	48.4708	0.109064
-0.0888643	51.0871	0.114951
-0.0868574	54.0691	0.121661
-0.0848805	55.3913	0.124636
-0.0828604	56.5186	0.127173
-0.0808906	58.2558	0.131081
-0.0788143	60.1957	0.135446
-0.076835	63.8754	0.143726
-0.0749255	64.3594	0.144815
-0.0727895	68.5703	0.15429
-0.0708568	72.6265	0.163417
-0.0688269	73.8938	0.166268
-0.0668482	77.6466	0.174713
-0.0648695	82.2124	0.184986
-0.0628735	84.4265	0.189968
-0.0607616	89.5817	0.201568
-0.0588754	96.5645	0.21728
-0.0569294	96.4789	0.217087
-0.0548161	100.835	0.226889
-0.0528506	105.757	0.237963
-0.0507481	111.574	0.251052
-0.0487768	121.728	0.2739
-0.0468227	128.652	0.28948
-0.0448521	130.125	0.292794
-0.0427256	143.38	0.32262
-0.0408631	153.24	0.344806
-0.0387742	158.868	0.35747
-0.036814	174.077	0.391691
-0.0348406	186.151	0.418858
-0.0329091	189.231	0.425788
-0.0307269	207.436	0.466751
-0.0288574	223.027	0.501832
-0.0267216	239.948	0.539908
-0.0248366	257.738	0.579936
-0.0227005	281.295	0.632941
-0.0208287	305.722	0.687904
-0.0187348	325.788	0.733054
-0.0167668	367.275	0.826405
-0.0147718	403.755	0.90849
-0.012796	447.836	1.00768
-0.0108398	485.07	1.09146
-0.00878651	532.504	1.19819
-0.00677803	586.561	1.31982
-0.0046555	689.535	1.55152
-0.00273951	829.901	1.86736
-0.000749391	1081.71	2.43396
0.00123618	1103.29	2.48251
0.00336954	904.928	2.03618
0.00528323	848.034	1.90816
0.00727787	803.916	1.80889
0.00923814	679.333	1.52857
0.0113033	271.155	0.610125
0.01322	-856.334	-1.92684
0.0153692	-2469.76	-5.5572
0.0173008	-2633.58	-5.92583
0.0193853	-1690.99	-3.8049
0.0212715	-1125.02	-2.53141
0.0233548	-813.452	-1.83035
0.0252351	-633.925	-1.42639
0.027373	-499.952	-1.12494
0.0292798	-415.51	-0.934938
0.0313974	-345.734	-0.777935
0.0332831	-298.456	-0.671556
0.0353972	-255.671	-0.575286
0.0372982	-233.222	-0.524772
0.0392974	-200.624	-0.451423
0.041334	-182.194	-0.409955
0.0432865	-166.145	-0.373844
0.0453606	-149.804	-0.337074
0.0473688	-141.366	-0.318088
0.0493539	-131.43	-0.295731
0.0513597	-119.917	-0.269825
0.0533772	-111.657	-0.251239
0.0553799	-106.162	-0.238875
0.0573968	-100.368	-0.225837
0.0593989	-95.0951	-0.213973
0.0613969	-90.7401	-0.204174
0.0633761	-86.3519	-0.1943
0.0654295	-82.4462	-0.185512
0.0674005	-80.0735	-0.180173
0.0693685	-75.5896	-0.170084
0.0713831	-70.2687	-0.158112
0.0734272	-67.8212	-0.152604
0.0754507	-67.003	-0.150763
0.0774023	-63.0556	-0.141881
0.0794196	-59.5106	-0.133905
0.0814561	-59.6674	-0.134258
0.0833789	-57.7629	-0.129972
0.0854051	-54.5996	-0.122854
0.0873843	-50.5319	-0.113702
0.0895492	-49.4908	-0.111359
0.0914305	-50.2854	-0.113147
0.0934673	-47.922	-0.107829
0.0954477	-47.1007	-0.105981
0.0973454	-43.9719	-0.0989411
0.0994884	-42.2463	-0.0950584
0.101434	-42.2409	-0.0950461
0.103458	-40.7689	-0.091734
0.105456	-40.0762	-0.0901754
0.107455	-38.1908	-0.0859332
0.109504	-36.9122	-0.0830561
0.111479	-36.3148	-0.081712
0.113536	-35.9598	-0.0809132
0.115424	-35.4707	-0.0798125
0.117455	-33.5785	-0.0755551
0.11945	-32.5463	-0.0732323
0.121523	-33.0662	-0.0744023
0.12344	-31.3972	-0.0706469
0.125528	-30.3241	-0.0682323
0.127515	-29.4994	-0.0663766
0.129507	-28.6457	-0.0644557
0.131521	-28.8893	-0.0650037
0.133458	-27.7855	-0.0625201
0.135547	-27.0633	-0.0608951
0.137511	-26.4746	-0.0595704
0.139481	-25.7225	-0.0578782
0.141497	-25.2071	-0.0567186
0.143517	-25.0966	-0.0564699
0.145513	-24.802	-0.055807
0.147526	-23.8143	-0.0535846
0.149524	-23.4781	-0.052828
0.15153	-23.3965	-0.0526445
0.153611	-22.8468	-0.0514076
0.155517	-21.7883	-0.0490258
0.15768	-22.1943	-0.0499395
0.159559	-22.7546	-0.0512001
0.161579	-20.9351	-0.0471061
0.163623	-20.3725	-0.0458402
0.165519	-19.8572	-0.0446807
0.16767	-19.8365	-0.0446341
0.1696	-20.0547	-0.0451252
0.17158	-19.0886	-0.0429513
0.173536	-18.4175	-0.0414411
0.175546	-17.8579	-0.040182
0.177602	-17.7455	-0.0399291
0.179577	-17.7636	-0.0399698
0.181671	-17.7844	-0.0400166
0.183549	-17.2821	-0.0388864
0.185607	-16.9144	-0.038059
0.187626	-16.2243	-0.0365064
0.189627	-15.7607	-0.035463
0.191603	-15.9173	-0.0358156
0.193632	-15.6137	-0.0351323
0.195648	-14.9875	-0.0337233
0.197623	-15.1175	-0.0340158
0.199578	-14.9211	-0.033574
0.201556	-14.2337	-0.0320272
0.20357	-14.1735	-0.0318919
0.205676	-14.1668	-0.0318766
0.20756	-13.3511	-0.0300413
0.209737	-14.1243	-0.0317812
0.211595	-14.1247	-0.0317821
0.213683	-13.4164	-0.0301883
0.215557	-14.5088	-0.0326463
0.217662	-13.7541	-0.030948
0.219667	-12.941	-0.0291184
0.221631	-13.427	-0.0302122
0.223608	-13.8196	-0.0310955
0.225645	-13.3841	-0.0301156
0.227545	-12.569	-0.0282815
0.229692	-12.7944	-0.0287886
0.231669	-13.584	-0.0305655
0.23364	-12.2136	-0.0274819
0.23575	-12.3975	-0.0278955
0.237619	-12.3439	-0.027775
0.239744	-12.4378	-0.0279864
0.24161	-12.9489	-0.0291363
0.243669	-12.2611	-0.0275888
0.245527	-11.7088	-0.0263459
0.247688	-11.0954	-0.0249657
0.249682	-11.1804	-0.0251569
0.251672	-11.7218	-0.0263752
0.253659	-11.8974	-0.0267703
0.255616	-11.3348	-0.0255044
0.257732	-12.0114	-0.0270268
0.259625	-11.0503	-0.0248642
0.261678	-10.7001	-0.0240763
0.263632	-11.6993	-0.0263246
0.265617	-11.1402	-0.0250666
0.26765	-10.5385	-0.0237126
0.269618	-10.5552	-0.0237504
0.271662	-10.3816	-0.0233596
0.273698	-10.3974	-0.0233953
0.275585	-10.7483	-0.0241848
0.277698	-10.5857	-0.023819
0.279576	-9.42404	-0.021205
0.281696	-9.89413	-0.0222628
0.283605	-10.4503	-0.0235143
0.285687	-9.45941	-0.0212846
0.28766	-9.92663	-0.0223359
0.28964	-9.90713	-0.022292
0.291677	-10.3276	-0.0232382
0.293687	-10.0236	-0.0225541
0.29578	-9.36175	-0.0210649
0.297703	-9.73326	-0.0219008
0.299768	-10.0798	-0.0226806
0.301645	-10.0783	-0.0226772
0.303784	-9.23807	-0.0207866
0.305726	-9.06318	-0.020393
0.307693	-9.75822	-0.021957
0.309651	-8.96859	-0.0201802
0.31177	-8.40095	-0.018903
0.31377	-9.02126	-0.0202987
0.315728	-9.79168	-0.0220322
0.317539	-9.70443	-0.0218359
0.319727	-9.11073	-0.0205
0.321627	-9.34885	-0.0210358
0.323741	-9.18349	-0.0206638
0.325637	-9.11755	-0.0205154
0.327687	-9.51786	-0.0214161
0.329626	-9.52465	-0.0214314
0.331672	-9.40622	-0.0211649
0.333621	-9.66806	-0.0217541
0.335649	-8.92991	-0.0200932
0.337678	-9.25182	-0.0208175
0.339713	-9.18988	-0.0206781
0.341676	-8.85185	-0.0199176
0.343642	-8.96199	-0.0201654
0.345563	-8.06578	-0.0181488
0.347713	-8.722	-0.0196254
0.349665	-9.51775	-0.0214159
0.3516	-9.22563	-0.0207586
0.353594	-8.77589	-0.0197466
0.355679	-8.06705	-0.0181517
0.357714	-8.80874	-0.0198205
0.359598	-8.83757	-0.0198854
0.361625	-8.01103	-0.0180256
0.363649	-8.68939	-0.019552
0.36561	-9.06312	-0.0203929
0.367615	-8.09126	-0.0182061
0.369507	-6.77917	-0.0152538
0.371535	-7.15506	-0.0160996
0.373569	-8.3497	-0.0187877
0.375522	-9.08906	-0.0204513
0.377412	-6.83475	-0.0153789
0.379585	-6.32494	-0.0142318
0.381411	-7.40162	-0.0166544
0.383498	-7.53521	-0.016955
0.385389	-8.04148	-0.0180941
0.387444	-7.05144	-0.0158664
0.389365	-7.1673	-0.0161271
0.391388	-7.56233	-0.017016
0.39332	-7.22692	-0.0162613
0.395375	-7.13427	-0.0160528
0.39742	-7.83784	-0.0176359
0.399267	-6.61562	-0.0148858
0.400895	-6.03567	-0.0135809
0.402313	-4.47425	-0.0100675
0.403801	-8.22083	-0.0184977
0.405101	-9.22286	-0.0207523
0.406623	-11.6434	-0.0261988
0.403897	-13.61	-0.0306239
0.392146	-6.96093	-0.0156628
0.388912	-7.52867	-0.0169403
0.390722	-8.28885	-0.0186507
0.395365	-7.58783	-0.0170734
0.401277	-7.21572	-0.0162361
0.407245	-6.7007	-0.0150772
0.413159	-6.65045	-0.0149642
0.417991	-6.58825	-0.0148242
0.423011	-6.32048	-0.0142217
0.426806	-6.16548	-0.0138729
0.430641	-6.23231	-0.0140233
0.433804	-6.13271	-0.0137992
0.436661	-6.07682	-0.0136735
0.43929	-6.25134	-0.0140661
0.441697	-6.10604	-0.0137392

## Sheet: Figure2d
Frequency	Noise power density	Frequency	Noise power density	Frequency	Noise power density	Frequency	Noise power density	Frequency	Noise power density
Hz	Ohm/Hz^-1/2	Hz	Ohm/Hz^-1/2	Hz	Ohm/Hz^-1/2	Hz	Ohm/Hz^-1/2	Hz	Ohm/Hz^-1/2
	4 µA		23 µA		337 µA		824 µA		Reference
0.152799	0.0312654	0.153171	0.00881128	0.15335	0.0044675	0.153215	0.00654583	0.152799	0.00255823
0.492352	0.0419658	0.493551	0.00424852	0.494129	0.00111798	0.493693	0.00108365	0.492352	0.00142515
0.831906	0.0321905	0.83393	0.00470812	0.834907	0.000895172	0.834171	0.000904272	0.831906	0.00109638
1.17146	0.0274346	1.17431	0.00685467	1.17569	0.000981627	1.17465	0.000572816	1.17146	0.000923924
1.51101	0.0339768	1.51469	0.00660634	1.51646	0.000752906	1.51513	0.000396279	1.51101	0.000813516
1.85057	0.0358103	1.85507	0.00551894	1.85724	0.00089301	1.85561	0.000359759	1.85057	0.000735102
2.19012	0.0329192	2.19545	0.00466589	2.19802	0.000944456	2.19608	0.000329967	2.19012	0.000675719
2.52967	0.0330157	2.53583	0.00428835	2.5388	0.0011711	2.53656	0.000184784	2.52967	0.000628735
2.86923	0.0246369	2.87621	0.00438258	2.87958	0.000584524	2.87704	0.000282364	2.86923	0.000590361
3.20878	0.0274377	3.21659	0.00549657	3.22036	0.000995264	3.21752	0.000181735	3.20878	0.000558252
3.54833	0.0197206	3.55697	0.00544261	3.56113	0.000819902	3.558	0.000288153	3.54833	0.00053087
3.88789	0.0329463	3.89735	0.00594978	3.90191	0.000963586	3.89847	0.000272204	3.88789	0.000507158
4.22744	0.0293252	4.23773	0.00414787	4.24269	0.00065447	4.23895	0.000273336	4.22744	0.000486364
4.56699	0.0219225	4.57811	0.00534699	4.58347	0.000738976	4.57943	0.000216488	4.56699	0.000467934
4.90655	0.0349092	4.91849	0.00488402	4.92425	0.000817293	4.91991	0.000197266	4.90655	0.000451452
5.2461	0.0385809	5.25887	0.00438219	5.26503	0.000759594	5.26039	0.000241118	5.2461	0.000436598
5.58565	0.0244316	5.59925	0.00560131	5.6058	0.000852274	5.60086	0.000268939	5.58565	0.000423119
5.92521	0.0300522	5.93963	0.00509561	5.94658	0.00106346	5.94134	0.000186504	5.92521	0.000410817
6.26476	0.0290336	6.28001	0.00656097	6.28736	0.000879349	6.28182	0.000174181	6.26476	0.000399528
6.60431	0.0349767	6.62039	0.00381806	6.62814	0.000742921	6.6223	0.000189572	6.60431	0.000389122
6.94387	0.0314426	6.96077	0.00464713	6.96892	0.000682728	6.96278	0.000215123	6.94387	0.000379489
7.28342	0.0354414	7.30115	0.0056482	7.3097	0.00101143	7.30325	0.000173082	7.28342	0.000370538
7.62297	0.0328053	7.64153	0.00464581	7.65047	0.000662406	7.64373	0.000201729	7.62297	0.000362191
7.96253	0.02653	7.98191	0.00455998	7.99125	0.000659277	7.98421	0.000162591	7.96253	0.000354384
8.30208	0.0334251	8.32229	0.00531865	8.33203	0.000793846	8.32469	0.000273316	8.30208	0.000347062
8.64163	0.0366705	8.66267	0.004639	8.67281	0.000793285	8.66517	0.000223328	8.64163	0.000340175
8.98119	0.0288359	9.00304	0.00491642	9.01359	0.000864676	9.00565	0.000219137	8.98119	0.000333682
9.32074	0.027491	9.34342	0.00543454	9.35437	0.00078363	9.34612	0.000174198	9.32074	0.000327548
9.6603	0.0209749	9.6838	0.00402262	9.69514	0.0010718	9.6866	0.000142737	9.6603	0.00032174
9.99985	0.026492	10.0242	0.00521902	10.0359	0.00114555	10.0271	0.000171798	9.99985	0.00031623
10.3394	0.0204234	10.3646	0.0053088	10.3767	0.000945699	10.3676	0.000164729	10.3394	0.000310994
10.679	0.0298872	10.7049	0.00460184	10.7175	0.000681887	10.708	0.000183301	10.679	0.00030601
11.0185	0.031541	11.0453	0.00497251	11.0583	0.000625358	11.0485	0.000215883	11.0185	0.000301258
11.3581	0.0281229	11.3857	0.00467578	11.399	0.000746281	11.389	0.00018343	11.3581	0.000296721
11.6976	0.0255895	11.7261	0.00364626	11.7398	0.000836001	11.7295	0.000154118	11.6976	0.000292382
12.0372	0.0316715	12.0665	0.00524659	12.0806	0.00108546	12.0699	0.000199087	12.0372	0.000288229
12.3767	0.0280938	12.4068	0.00364657	12.4214	0.000780942	12.4104	0.000137474	12.3767	0.000284248
12.7163	0.0335115	12.7472	0.00535045	12.7621	0.000863838	12.7509	0.000223664	12.7163	0.000280427
13.0558	0.0333694	13.0876	0.00491274	13.1029	0.000647303	13.0914	0.000216513	13.0558	0.000276756
13.3954	0.0236252	13.428	0.00498538	13.4437	0.000865309	13.4319	0.00016764	13.3954	0.000273226
13.7349	0.0237802	13.7684	0.00455163	13.7845	0.000947649	13.7723	0.00010955	13.7349	0.000269828
14.0745	0.0336805	14.1087	0.00500817	14.1253	0.00110023	14.1128	0.000143907	14.0745	0.000266553
14.414	0.0280944	14.4491	0.00387851	14.466	0.000988406	14.4533	0.000174167	14.414	0.000263395
14.7536	0.0277264	14.7895	0.0049502	14.8068	0.000903257	14.7938	0.000206522	14.7536	0.000260346
15.0931	0.0231049	15.1299	0.00497189	15.1476	0.000561114	15.1343	0.000138024	15.0931	0.000257401
15.4327	0.0299937	15.4703	0.00607466	15.4884	0.000763241	15.4747	0.000171886	15.4327	0.000254553
15.7723	0.0343417	15.8106	0.00467132	15.8292	0.000800906	15.8152	0.000205009	15.7723	0.000251798
16.1118	0.0314972	16.151	0.00499986	16.1699	0.000902809	16.1557	0.000112315	16.1118	0.000249131
16.4514	0.0334126	16.4914	0.00484783	16.5107	0.000583745	16.4962	0.000141185	16.4514	0.000246547
16.7909	0.0283779	16.8318	0.00420812	16.8515	0.000807719	16.8366	0.000164031	16.7909	0.000244041
17.1305	0.0254875	17.1722	0.00401947	17.1923	0.000785326	17.1771	0.000141473	17.1305	0.00024161
17.47	0.0287268	17.5125	0.00554489	17.533	0.000768232	17.5176	0.00017939	17.47	0.000239251
17.8096	0.0343591	17.8529	0.00488077	17.8738	0.000989218	17.8581	0.000167642	17.8096	0.000236959
18.1491	0.0310491	18.1933	0.00478674	18.2146	0.00112251	18.1986	0.000259343	18.1491	0.000234732
18.4887	0.0387584	18.5337	0.00662364	18.5554	0.000871635	18.539	0.000217128	18.4887	0.000232566
18.8282	0.0342678	18.8741	0.00593749	18.8962	0.00112345	18.8795	0.000156956	18.8282	0.00023046
19.1678	0.051514	19.2144	0.00732199	19.2369	0.00102539	19.22	0.000179483	19.1678	0.000228409
19.5073	0.0419492	19.5548	0.00556849	19.5777	0.000652864	19.5605	0.000190623	19.5073	0.000226413
19.8469	0.0325714	19.8952	0.00412711	19.9185	0.000872862	19.9009	0.000175301	19.8469	0.000224468
20.1865	0.0279388	20.2356	0.00636497	20.2593	0.000878154	20.2414	0.000161421	20.1865	0.000222572
20.526	0.0376019	20.576	0.00575843	20.6001	0.000795312	20.5819	0.000147389	20.526	0.000220723
20.8656	0.0287686	20.9163	0.00556211	20.9408	0.00107298	20.9224	0.000142841	20.8656	0.00021892
21.2051	0.0512335	21.2567	0.0057036	21.2816	0.0010303	21.2629	0.000131991	21.2051	0.00021716
21.5447	0.0468127	21.5971	0.0062736	21.6224	0.00098399	21.6033	0.000189475	21.5447	0.000215442
21.8842	0.0410178	21.9375	0.00922158	21.9632	0.00102783	21.9438	0.00017912	21.8842	0.000213764
22.2238	0.0651312	22.2779	0.0105678	22.3039	0.000769423	22.2843	0.000199681	22.2238	0.000212125
22.5633	0.0440162	22.6182	0.00943449	22.6447	0.00174058	22.6248	0.00018266	22.5633	0.000210522
22.9029	0.0333895	22.9586	0.00607649	22.9855	0.00151323	22.9652	0.000248457	22.9029	0.000208956
23.2424	0.0402703	23.299	0.00724476	23.3263	0.0013252	23.3057	0.000203624	23.2424	0.000207424
23.582	0.0447576	23.6394	0.00781315	23.6671	0.00206604	23.6462	0.000218388	23.582	0.000205925
23.9215	0.0367528	23.9798	0.0085191	24.0078	0.00154442	23.9867	0.000251696	23.9215	0.000204459
24.2611	0.207086	24.3201	0.0192882	24.3486	0.00377493	24.3272	0.000297398	24.2611	0.000203023
24.6006	0.109538	24.6605	0.0276927	24.6894	0.00482229	24.6676	0.000970152	24.6006	0.000201617

## Sheet: Figure 2e
Degrees	Magnetoresistance
°	%
	Axial GMR
0	8.52531
10	8.66127
20	8.64038
30	8.64629
40	8.72073
50	8.66101
60	8.65397
70	8.61165
80	8.59938
90	8.54963

## Sheet: Figure 2f
Degrees	Magnetoresistance
°	%
	Transversal GMR
0	8.26314
10	8.21765
20	8.13842
30	8.08342
40	7.96122
50	7.76405
60	7.59192
70	7.43079
80	7.48285
90	7.35743

## Sheet: Figure 2h
Time	Resistance	Resistance
s	Ohm	Ohm
	Wash0	Wash7
0	128.81	134.819
0.5	127.975	134.729
1	127.726	136.002
1.5	127.643	135.636
2	127.892	135.091
2.5	127.726	135.545
3	127.809	135.091
3.5	127.975	135.091
4	127.643	135.545
4.5	127.478	135.819
5	127.809	135
5.5	124.719	136.002
6	124.083	136.094
6.5	127.643	136.002
7	127.478	136.002
7.5	124.719	132.415
8	124.878	133.12
8.5	127.643	135.819
9	127.643	132.767
9.5	125.44	132.943
10	124.242	135.636
10.5	127.726	134.819
11	127.56	132.767
11.5	125.44	133.653
12	125.279	136.186
12.5	127.643	135.636
13	126.33	132.767
13.5	125.118	135.728
14	127.313	136.002
14.5	127.313	132.24
15	127.478	134.189
15.5	127.313	135.819
16	127.643	132.943
16.5	127.809	135.636
17	127.478	134.91
17.5	127.726	135.091
18	126.984	136.002
18.5	127.975	136.002
19	127.643	135.545
19.5	127.643	135.545
20	127.478	135.819
20.5	128.141	135.272
21	126.984	135.181
21.5	127.809	135.272
22	127.809	135.728
22.5	127.56	136.186
23	124.798	135.636
23.5	124.878	136.002
24	124.958	136.369
24.5	125.359	135.272
25	125.038	134.639
25.5	124.719	134.189
26	125.038	133.475
26.5	125.359	133.475
27	124.878	133.297
27.5	124.958	133.297
28	124.559	134.189
28.5	125.359	133.475
29	124.321	133.475
29.5	125.038	133.475
30	125.359	133.653
30.5	124.798	133.653
31	125.198	134.369
31.5	126.574	134.189
32	127.066	133.475
32.5	127.478	133.386
33	127.56	134.189
33.5	127.643	133.653
34	127.478	135
34.5	127.313	135
35	127.313	135.181
35.5	127.313	135.272
36	127.56	135.728
36.5	127.23	135.272
37	127.478	134.91
37.5	127.56	135.545
38	127.56	135.636
38.5	127.478	135.636
39	126.984	135.636
39.5	127.478	135.272
40	127.395	135.819
80.5		135.272
81		134.729
81.5		135.636
82		135.819
82.5
83
83.5
84
84.5
85
85.5
86
86.5
87
87.5
88
88.5
89
89.5

[truncated: 2 more sheets: Figure 2j, Figure 3b]
